# Supplementary material for: Anxiety and Leisure-Domain Physical Activity Frequency, Duration, and Intensity During Covid-19 Pandemic
Source: Front Psychol. 2020 Dec 29;11:603770. doi: 10.3389/fpsyg.2020.603770 (PMC7802748; doi:10.3389/fpsyg.2020.603770)
Supplement: Supplementary file 1 [file Data_Sheet_1.xlsx]

## Sheet: Dados
ID	Idade	Genero	Cod Cidade	Cidade	Escolaridade	Isolamento social prejudicou acesso p/ prática de AF?	Possui comorbidade?	Qual comorbidade?	ANSIEDADE TRACO	ANSIEDADE ESTADO ANTES	ANSIEDADE ESTADO DURANTE	Q1 - Nos últimos três meses, o(a) Sr.(a) praticava algum tipo de exercício físico ou esporte?	Q1B - Qual o tipo principal de exercício físico ou esporte que o(a) Sr.(a) praticava?	Q1C - O(a) Sr.(a) praticava o exercício pelo menos uma vez por semana?	Q1D - Quantos dias por semana o(a) Sr.(a) costumava praticar exercício físico ou esporte?	Q1E - No dia que o(a) Sr.(a) praticava exercício ou esporte, quanto tempo durava esta atividade?	Q2 - Nos últimos três meses, o(a) Sr.(a) trabalhava?	Q2B - No seu trabalho, o(a) Sr.(a) andava bastante a pé?	Q2C - No seu trabalho, o(a) Sr.(a) carregava peso ou fazia outra atividade pesada?	Q2D - Em uma semana normal, em quantos dias o(a) Sr.(a) fazia essas atividades no seu trabalho?	Q2E - Quando realizava essas atividades, quanto tempo costumava durar? (minutos)	Q3 - Para ir ou voltar ao seu trabalho, fazia algum trajeto a pé ou de bicicleta?	Q3A-Sim, parte do trajeto	Q4 - Anteriormente, o(a) Sr.(a) estava frequentando algum curso/escola ou levava alguém em algum curso/escola?	Q4B - Para ir ou voltar a este curso ou escola, fazia algum trajeto a pé ou de bicicleta?	Q4C - Quanto tempo o(a) Sr.(a) gastava para ir e voltar neste trajeto (a pé ou de bicicleta)?	Q5 - Quem costumava fazer a faxina da sua casa?	Q5B - A parte mais pesada da faxina ficava com:	Q5C - Em uma semana normal, em quantos dias o(a) Sr.(a) realizava faxina da sua casa?	Q5D - E quanto tempo costumava durar a faxina? (minutos)	Q6 - Em média, quantas horas por dia o(a) Sr.(a) costumava ficar assistindo à televisão?	Q6B - No seu TEMPO LIVRE, o(a) Sr.(a) costumava usar computador, tablet ou celular para participar de redes sociais do tipo Facebook, para ver filmes ou para se distrair com jogos?	Q6B - Em média, quantas horas do seu tempo livre (excluindo o trabalho), este uso do computador, tablet ou celular ocupava por dia?	Q1 - Nos últimos três meses, o(a) Sr.(a) praticava algum tipo de exercício físico ou esporte?	Q1B - Qual o tipo principal de exercício físico ou esporte que o(a) Sr.(a) praticava?	Q1C - O(a) Sr.(a) praticava o exercício pelo menos uma vez por semana?	Q1D - Quantos dias por semana o(a) Sr.(a) costumava praticar exercício físico ou esporte?	Q1E - No dia que o(a) Sr.(a) praticava exercício ou esporte, quanto tempo durava esta atividade?	Q2 - Nos últimos três meses, o(a) Sr.(a) trabalhava?	Q2B - No seu trabalho, o(a) Sr.(a) andava bastante a pé?	Q2C - No seu trabalho, o(a) Sr.(a) carregava peso ou fazia outra atividade pesada?	Q2D - Em uma semana normal, em quantos dias o(a) Sr.(a) fazia essas atividades no seu trabalho?	Q2E - Quando realizava essas atividades, quanto tempo costumava durar? (minutos)	Q3 - Para ir ou voltar ao seu trabalho, fazia algum trajeto a pé ou de bicicleta?	Q3A-Sim, parte do trajeto	Q4 - Anteriormente, o(a) Sr.(a) estava frequentando algum curso/escola ou levava alguém em algum curso/escola?	Q4B - Para ir ou voltar a este curso ou escola, fazia algum trajeto a pé ou de bicicleta?	Q4C - Quanto tempo o(a) Sr.(a) gastava para ir e voltar neste trajeto (a pé ou de bicicleta)?	Q5 - Quem costumava fazer a faxina da sua casa?
		1 Masc			1 EnsMédioCompleto	1 Sim	1 Não	1 Doença cardíaca/hipertensão				1 Sim	1 Caminhada	1 Sim	1 1 a 2 dias por semana	1 Entre 30 e 39 minutos	1 Sim	1 Sim	1 Sim	1 2 dias na semana		1 Sim	1 Menos de 10 minutos	1Sim	1 Sim	1 Menos de 10 minutos	1 Eu, sozinho	1 O(A) Sr.(a)	1 1 dia na semana		1 Menos de 1 hora	1 Sim	1 Menos de 1 hora	1 Sim	1 Caminhada	1 Sim	1 1 a 2 dias por semana	1 Entre 30 e 39 minutos	1 Sim	1 Sim	1 Sim	1 2 dias na semana		1 Sim	1 Menos de 10 minutos	1Sim	1 Sim	1 Menos de 10 minutos	1 Eu, sozinho
		2 Fem			2 EnsSuperiorIncompleto	2 Não	2 Sim	2 Doença pulmonar/respiratória				2 Não	2 Musculacao	2 Não	2 3 a 4 dias por semana	2 Entre 50 e 59 minutos	2 Não	2 Não	2 Não	2 4 dias na semana		2 Não	2 Entre 30 e 39 minutos	2 Nao	2 Não	2 Entre 10 e 19 minutos	2 Eu, com outra pessoa	2 Outra pessoa	2 2 dias na semana		2 Entre 2 e 3 horas	2 Não	2 Entre 2 e 3 horas	2 Não	2 Musculacao	2 Não	2 3 a 4 dias por semana	2 Entre 50 e 59 minutos	2 Não	2 Não	2 Não	2 4 dias na semana		2 Não	2 Entre 30 e 39 minutos	2 Nao	2 Não	2 Entre 10 e 19 minutos	2 Eu, com outra pessoa
					3 EnsSuperiorCompleto		3 Prefiro não dizer	3 Diabetes					3 Artes Marciais/Lutas		3 5 a 6 dias por semana	3 60 minutos ou mais				3 5 dias na semana			3 Entre 50 e 59 minutos	3 Não quis informar	3 Sim, parte do trajeto	3 Acima de 20 minutos	3 Outra pessoa	3 Ambos	3 5 dias na semana		3 Entre 3 e 4 horas		3 Entre 3 e 4 horas		3 Artes Marciais/Lutas		3 5 a 6 dias por semana	3 60 minutos ou mais				3 5 dias na semana			3 Entre 50 e 59 minutos	3 Não quis informar	3 Sim, parte do trajeto	3 Acima de 20 minutos	3 Outra pessoa
								4 Imunodepressão, Doença Neurológica/Renal)					4 Esportes coletivos							4 Não quero responder									4 Menos de 1 vez por semana		4 Mais de 6 horas		4 Entre 5 e 6 horas		4 Esportes coletivos							4 Não quero responder
													5 Bicicleta																		5 Não assiste televisão				5 Bicicleta
													6 Ginastica/Dança																						6 Ginastica/Dança
													7 Natação/Hidroginastica																						7 Natação/Hidroginastica
													8 Atividades alternativas																						8 Atividades alternativas
													9 Corrida
1	41	1	95	Não respondeu	3	1	2		11	7	15	1	1, 8	1	2	3	2	1	1	3	480	1	2	1	2	1	3	2	4		1	1	2	1	1	1	2	3	2	1	1	3	480	1	2	1	2	2	3
2	75	1	78	São Caetano do Sul	3	1	1	1	11	17	14	2	1	2	1	1	2	2	2	4	20	2		2	2		3	2	4		2	1	3	2	1	2			2	2	2	4		2		3	2		3
3	67	1	82	São Paulo	3	1	2		13	12	12	1	1	1	2	3	1	2	2	2	180	1	2	1	1	3	3	2	4		3	1	2	1	1	1	2	3	2	2	2	2	180	1	3	2	2	1	3
4	71	2	37	Ibiuna	3	2	1	1	10	12	12	1	1	1	2	1	2							1	3	3	3	2	1		3	1	3	1	1	1	3	1	2							2			2
5	32	2	16	Campinas	3	1	2		19	16	20	1	1, 6	1	2	2	1	2	2			1	1	2			2	2	1	60	2	1	2	1	1	1	3	1	1	2	2			2		2			2
6	43	1	74	Santana de Parnaiba	3	1	1	1	15	13	14	1	2	1	2	2	1	1	2			2		1	2		2	1	2	120	2	1	2	1	1	1	3	1	1	2	2			2		2			2
7	36	2	64	Recife	3	1	2		13	12	15	1	5, 4	1	1	3	1	1	2			3	3	1	2		3				2	1	2	1	1	1	1	1	1	2	2			2		2			1
8	56	1	12	Bom Jesus dos Perdões	3	2	2		16	14	13	1	1	2	3	1	2							2			2	3	3	120	3	1	2	1	1	1	3	1	2							2			2
9	60	2	11	Boituva	3	2	2		13	12	21	1	1, 2, 6, 5	1	3	3	2							1	2		1	1	1	360	2	1	2	1	1	1	2	1	2							2			1
10	49	1	38	Indaiatuba	3	1	2		14	13	11	1	1	1	1	3	1	2	2			2		1	2		3				2	1	2	1	1	1	2	3	1	2	2			2		2			2
11	42	2	77	São Bernardo do Campo	2	2	1	1	13	14	17	2					1	2	2			2		2			2	2	4	240	2	1	3	1	1	1	2	1	2							2			2
12	52	1	43	Jaboatão dos Guararapes	3	1	2		8	15	9	1	4	1	3	3	1	1	2	2	90	3	2	1	3	1	3	2	4		5	1	1	1	1	1	3	3	2	2	2	4		2	1	2	2	1	2
13	53	2	67	Ribeirão Preto	3	1	2		11	9	9	1	1	1	1	1	1	2	2	4		3	1	2			2	3	2	180	3	1	2	1	1	1	1	1	1	2	2	1	30	1	1	2			2
14	48	2	82	São Paulo	3	1	2		8	13	12	1	1, 6	1	2	2	1	2	2			1	2	2			2	2			2	1	2	1	1	1	2	1	1	2	2			2		2			1
15	46	2	78	São Caetano do Sul	2	2	2		17	13	20	1	1	1	2	1	2							2			1		1	240	3	1	4	1	1	1	1	1	2							2			1
16	29	2	52	Mauá	3	1	2		12	9	23	1	2, 6, 7	1	2	3	1	2	2			2		2			2	3	1	360	2	1	2	1	1	2	1	2	1	2	2			2		2			2
17	45	2	82	São Paulo	3	2	2		17	14	18	2	1	1	1	2	1	1	2	4		1	1	2	2	1	2	2		360	1	1	2	1	1	2	1	2	1	3	2			2		2	2		2
18	49	2	82	São Paulo .	3	1	2		13	12	17	1	2	1	1	2	1	2	2			3	1	2			3				2	1	2	1	1	1	1	2	2							2			2
19	48	2	18	Campo Largo	3	2	2		11	12	15	1	1	1	1	2	2	2	2	4		2		2	2		1	1	2	420	3	1	2	1	1	1	1	2	2	2	2					2	2		1
20	21	2	85	Sorocaba	3	1	1	2	12	9	13	1	1	1	2	2	1	2	2			3	1	1	2		2	2	2	60	1	1	2	1	1	2	1	1	1	2	2			2		2			2
21	20	1	82	São Paulo	2	1	2		15	14	16	1	1, 4	1	2	1	2							1	3	1	2	2	1	10	2	1	2	1	1	1	2	1	2							2			2
22	55	1	92	Vargem grande Paulista.	3	2	1	3.1	12	12	12	1	1	1	2	1	1	1	2			2		2			2	3	3	120	2	1	2	1	1	1	2	1	1	2	2			2		2			2
23	48	2	95	Não respondeu	3	2	2		12	7	12	1	1	1	2	1	1	2	2			2		1	2		3				3	1	2	1	1	1	2	1	2							2			1
24	32	2	82	São Paulo	3	1	2		15	16	18	1	1, 9, 2	1	3	2	1	2	2			2		2			2	3	2	120	2	1	2	1	1	1	2	2	1	2	2			2		2			2
25	56	2	82	São Paulo	3	1	1	1	14	13	12	1	1, 7, 6	1	2	3	2							2			2	2	1	60	3	1	2	1	1	1	2	2	2							2			1
26	70	1	37	Ibiuna	3	2	1	1	13	6	8	2					1	2	2			2		2			3				3	1	2	1	1	1	3	1	1	2	2			2		2			2
27	60	2	82	São Paulo	3	1	2		13	15	15	1	1	1	1	1	1	1	2	3	180	3	2	2	2		1	3	1	240	2	1	2	2	1	1	1	1	1	2	2	3	360	2	2	2	2	3	2
28	62	2	63	Praia Grande	3	1	1	3.2	14	13	14	1	1	1	3	3	2							1	1	3	1	1	3	150	3	1	3	1	1	1	1	3	2							2			1
29	36	2	82	São Paulo	3	1	1	1.2	12	8	7	1	6, 7	1	2	3	1	1	2			1	1	1	1	2	2	2	2	180	2	1	1	1	1	1	3	3	1	1	2			1	1	1	1	2	2
30	41	2	82	São Paulo	3	2	2		15	13	17	1	1	1	2	2	1	2	2			3	1	2			2	2	1	180	3	1	2	1	1	1	1	1	2							2			2
31	61	2	78	São Caetano do Sul	3	1	2		13	17	15	1	1, 4	1	2	3	1	1	2			3	2	2			2	1	3	360	3	1	1	1	1	1	3	1	2			4				2	2	3	2
32	58	2	82	São Paulo	1	1	1	2	22	15	15	1	1	1	1	2	1	1	2			2		2			2	3	1	120	2	1	2	1	1	1	1	2	2							2			1
33	25	2	82	São Paulo	3	1	2		17	12	18	1	6	1	1	1	1	1	2			1	2	1	2		3				1	1	2	1	1	1	1	1	2							2			2
34	62	2	77	São Bernardo do Campo	3	1	2		13	19	13	1	1	1	1	2	1	1	2			2		1	2		3				2	1	2	1	1	1	1	2	1	2	2			2		2			1
35	22	1	75	Santo André	2	1	2		13	9	23	1	1, 9, 2, 4	1	3	3	1	1	2	3		1	1	2			2	3	1	180	1	1	2	1	1	1	1	2	2							3			2
36	43	1	17	Campo Grande	3	2	2		12	15	15	1	1	1	1	2	1	2	2			2		2			1	1	1	240	2	1	3	1	1	1	1	2	1	2	2			2		2			1
37	60	1	38	Indaiatuba	1	1	1	1	10	10	14	1	1, 6	1	1	2	1	2	2			1	1	2			2	3	1	300	2	1	1	1	1	1	3	3	2							2			2
38	57	2	42	Itu	3	1	2		11	18	12	1	1, 6	1	2	2	1	2	2			2		1	2		2	2			3	1	2	1	1	1	2	2	1	2	2			2		2			2
39	59	1	82	São Paulo	3	2	1	1	9	9	9	1	1	1	2	1	1	1				2		2			2	3	1	120	2	1	2	1	1	1	2	2	1	1	2			2		2			2
40	47	2	55	Osasco São Paulo	3	1	1	1	12	9	18	1	7	1	1	2	2	2	2	4	40			2	2		3	2	4		2	1	3	1	1	2			2	2	2			2		2			2
41	51	1	82	São Paulo	3	2	1	1	8	12	12	1	1	2	2	1	1	2	2			3	1	2			3				2	1	2	1	1		2	1	1	2	2			3	1	2			3
42	56	2	82	São Paulo	3	2	1	1	11	14	15	1	1	1	1	2	1	1	2			2		1	2		3				3	1	2	1	1	1	1	2	2							2			2
43	21	2	94	Vinhedo	2	1	1	4	16	10	17	1	1, 6	1	1	3	1	2	2			2		1	3	2	3	2			1	1	3	1	1	1	2	2	1	2	2			2		1	2		3
44	57	2	68	Rio das Pedras	3	1	2		16	14	15	1	1	1	2	1	2	2	2	3	35	2		1	2		3				2	2		1	1	1	2	1	2							2			3
45	23	1	77	São Bernardo do Campo	3	1	2		9	13	20	1	1	1	1	2	1	2	2			1	3	2			3				2	1	4	1	1	1	3	1	1	2	2			2		2			3
46	36	1	29	Franco da Rocha	2	1	2		10	19	11	1	1, 2	1	3	2	1	2	2			2		1	2		3				2	1	3	1	1	1	2	2	1	2	2			2		2	2		3
47	48	2	78	São Caetano do Sul São Paulo	3	1	2		14	14	16	1	1		1	2	1	2	2			2		2			3				3	1	4	1	1	1	1	2	1	2	2			2		2			3
48	48	2	78	São Caetano do Sul	3	2	2		14	12	13	1	1	1	3	3	1	2	1	3	120	2		2			3				2	1	3	1	1	1	3	3	1	2	1	3	120	2		2			3
49	61	1	82	São Paulo	3	2	2		8	9	9	1	1	1	2	2	1	2	2			3	1	2			3				2	1	2	1	1	1	2	2	1	2	2			3	1	2			3
50	47	1	82	São Paulo	3	1	2		12	13	17	1	1, 2	1	1	2	1	1	2	3	60	3	3	2	2	1	3				2	1	2	1	1	1	2	3	1	2	2			2		2			3
51	24	2	94	Vinhedo	3	1	3		19	12	19	1	1, 2	1	2	3	1	3	1	3	240	2		2			3				2	1	4	1	1	2			1	2	2	4		2		2			2
52	64	2	25	Florianopolis	2	1	3		7	11	9	1	1, 2, 6	1	2	2	1	1	2			1	1	2			1		3		2	1	2	1	1	1	2	1	1	1	1	3		1	1	2			1
53	52	2	82	São Paulo	3	2	2		6	12	9	2					2							1	2		2	2			3	1	3	1	1	1	1	1	2							2			2
54	18	1	16	Campinas	2	1	2		17	17	17	1	1, 9, 2, 5	1	3	3	2							1	3	2	2	3	1	360	1	1	3	1	1, 2, 5	1	3	3	2							1	3	2	2
55	66	1	78	São Caetano do sul	3	1	2		11	7	12	1	1, 9, 6	1	2	2	2							2			3				3	1	3	1	1, 6	1	2	2	2							2			3
56	21	2	38	Indaiatuba	2	1	2		19	17	18	1	1, 2, 5	1	2	2	1	1	2			2		1	2		2	3	2	120	1	1	2	1	1, 2, 5	1	2	2	1	1	2			2		2			3
57	19	2	16	CampinasSão Paulo	1	1	1	2	17	16	20	1	1, 9, 2, 6, 7, 3, 5	1	3	2	1	2	2			3	1	1	2		2	3	1		1	1	3	1	1, 2, 6, 5	1	3	2	1	2	2			3	1	1	3	1	2
58	14	1	78	São Caetano	1	2	2		16	12	15	1	9, 3, 4	1	2	3	2							1	1	3	2	3	3	120	3	1	4	1	1, 6	1	3	3	2							1	2		2
59	30	1	82	São Paulo	2	1	2		10	15	9	1	1, 9, 2	1	3	3	1	2	1	3	30	1	1	1	3	1	2			120	2	1	4	1	1, 9, 2	1	3	3	1	2	1	3	60	3	1	1	3	1	2
60	55	1	75	Santo André	3	1	2		9	13	16	1	1, 9, 2, 6	1	3	3	2							1	1	3	1		1	60	3	1	2	1	1, 9, 2, 6	1	3	3	2							2	2		1
61	31	1	82	São PauloSão Paulo	3	2	2		10	11	10	1	1, 9, 2, 6, 4	1	3	1	1	1	2			1	1	1	2		2	2			2	1	2	1	1, 9, 2, 6, 4	1	3	2	1	1	2			1	1	1	1	1	2
62	24	2	26	Fort Wayne EUA	3	2	2		22	21	15	1	1, 9, 2	1	2	2	1	1	1	3	540	1	2	2			1		2	30	2	1	2	1	1, 9, 2	1	2	2	1	1	1	3	540	1	2	2			1
63	40	2	82	São Paulo	3	1	2		11	16	14	1	1, 2	1	4	3	1	1	2			2		1	2		2	2			4	1	2	1	1, 2	1	2	3	1	2	2			2		2			1
64	41	2	23	Curitiba	3	1	2		13	14	14	2					1	1	2			3	1	1	2		2	1	2	360	2	1	2	1	1, 2	1	3	3	2							2			2
65	54	2	82	São Paulo	3	1	2		19	17	17	1	1, 6, 4	1	2	3	1	2	2			2		2	2		2	3	3	300	1	1	2	1	1, 2	1	2	3	1	2	2			2		2			2
66	31	1	82	Sao Paulo	3	1	1	3.1	17	15	15	1	9, 2	1	2	3	1	2	2	4		1	1	2	2		2	3	1	60	2	1	4	1	1, 2	1	2	3	1	2	2	4		2		2	2		2
67	65	1	82	São Paulo	3	1	1	1	15	15	14	1	1, 2	1	2	3	2							2			3				3	1	2	1	1, 2	1	2	3	2							2			3
68	30	1	82	Sao Paulo	3	2	2		10	10	11	1	9, 2	1	4	2	1	1	1	3	60	3	2	2			2	2			1	1	2	1	1, 2	1	3	2	1	2	2	3	60	2		2			2
69	27	1	82	São Paulo	3	1	2		10	7	9	1	2, 4	1	3	2	1	1	1	3	30	1	2	2			3				1	1	2	1	1, 2	1	3	2	2							2			3
70	53	2	45	Jaraguá do Sul SC	3	1	2		11	13	11	1	1, 2	1	2	2	2	2	2					1	2		3	2	1		1	1	3	1	1, 2	1	1	2	2							2			2
71	42	1	82	São Paulo	3	1	2		17	15	17	1	2	1	2	3	1	1	2			2		2			3				2	1	2	1	1, 2	1	2	3	1	1	2			2		2			3
72	21	2	16	Campinas	2	1	2		21	18	19	1	2, 3	1	3	3	2							1	1	1	2	2	1	240	2	1	4	1	1, 2, 3	1	2	3	2							2			2
73	44	2	82	São Paulo	3	2	2		10	7	7	1	9, 2, 6	1	2	2	1	1	1	3	60	2		2			1	1	3	60	2	1	2	1	1, 2, 6	1	2	2	1	1	1	3	60	2		2			1
74	37	2	16	Campinas	2	2	2		13	12	18	1	1, 2, 6	1	4	3	1	1	2			2		1	2		1		2	180	1	1	3	1	1, 2, 6	1	3	3	1	2	2			2		1	2		1
75	25	2	44	Jandira São Paulo	2	1	1	2	16	14	22	1	2, 4	1	2	3	2							1	1	3	1		2	240	1	1	2	1	1, 2, 6	1	1	2	2							2			1
76	53	2	82	São Paulo	3	2	1	2	6	10	10	1	2, 6	1	2	2	1	1	2			2		2			3	2	4		2	1	1	1	1, 2, 6	1	2	2	1	2	2			2		2			3
77	22	2	78	São Caetano do Sul	2	1	2		15	11	19	1	2, 6, 4	1	2	3	2							1	3	3	2	2			1	1	3	1	1, 2, 6, 4	1	2	2	2							2			3
78	49	2	75	Santo André	3	2	1	1	10	6	6	1	1, 2, 6, 5	1	2	3	2	2		4		1	3	2		3	1		1	300	1	2		1	1, 2, 6, 5	1	2	3	2	2	2		120	1	1	2			1
79	38	2	87	Suzano	3	1	2		11	13	15	1	1, 6	1	3	3	1	1	1	3	90	2	3	2	2	3	1	1	1	180	1	1	1	1	1, 2, 6	1	3	3	1	1	1	2	300	2	3	3	2	3	1
80	43	2	77	São Bernardo do Campo	3	1	1	4	11	14	13	1	1, 2, 6	1	2	3	1	2	2			2	1	1	1	2	2	2	3	180	1	1	2	1	1, 2, 6	2	2	3	2	2	2			2		2			2
81	43	2	77	São Bernardo do Campo	3	1	1	4	11	14	13	1	1, 2, 6	1	2	3	1	2	2			2	1	1	1	2	2	2	3	180	1	1	2	1	1, 2, 6	2	2	3	2	2	2			2		2			2
82	24	2	66	Ribeirão Pires	2	2	2		15	18	12	1	1, 2, 6	1	3	3	1	1	2			2		1	2		3				1	1	2	1	1, 2, 6	1	2	2	1	1	2			2		2			2
83	45	2	15	Caieiras	3	1	2		11	13	13	1	2, 6	1	2	2	1	2	2			2		1	2		2	2			1	1	2	1	1, 2, 6	1	2	2	1	2	2			2		2			2
84	35	2	87	Suzano	1	2	2		9	9	11	2					2							2			1		2	120	4	1	2	2	1, 2, 7, 6	2	2	2	2							2			1
85	45	1	78	São Caetano do Sul	3	1	1	1	16	15	14	1	1, 5	1	2	2	1	2	2	4		1	3	2	2		2	2	2	60	2	1	2	1	1, 4	1	1	1	2	2	2	4	60	2		2	2		2
86	24	1	82	São Paulo	3	2	2		14	11	14	1	1, 4	1	2	3	1	1	2	1	180	2	3	1	1	3	2	2	3	60	5	1	4	1	1, 4	1	3	3	1	1	2	1	120	1	3	1	1	3	2
87	54	1	78	São Caetano do Sul	3	1	1	1	11	9	13	1	1, 4	1	1	2	1	2	2			1	2	2			3				2	1	1	1	1, 4	1	1	2	1	2	2			3	1	2			3
88	51	1	82	São Paulo	3	1	2		13	16	19	1	2, 4	1	2	3	1	1	1	1	180	3	1	2			3				2	1	4	1	1, 4	1	1	3	1	2	2			2		2			2
89	27	2	48	Jundiaí	2	1	2		23	14	21	1	1, 4	1	1	2	2							1	2		1	1	2	210	2	1	3	1	1, 4	1	1	2	2							1	2		1
90	18	1	16	Campinas	1	1	1	2	13	13	16	1	1, 4	1	2	1	2							1	2		3				5	1	4	1	1, 4	1	2	1	2							1	2		3
91	40	2	60	Poá - São Paulo	3	1	2		12	11	15	2					1	2	2			3	1	1	3	1	2	1	1	180	2	1	2	1	1, 5	1	2	1	1	2	2			2		1	2		1
92	50	2	77	São Bernardo do Campo	1	1	2		17	19	21	1	1, 5	1	2	3	2							2			1		3	160	3	1	2	1	1, 5	1	2	3	2							2			1
93	48	2	78	São Caetano do Sul	3	2	2		12	9	9	1	1, 5	1	1	2	1	2	2			2		1	2		2	2	1		2	1	2	1	1, 5	1	1	2	1	2	2			2		2			2
94	47	2	78	São Caetano do Sul	3	2	2		9	7	8	1	5, 4	1	1	3	1	1	2			1	2	2			1		3	180	3	1	3	1	1, 5	1	1	3	2							2			2
95	55	1	15	Caieiras	3	2	2		12	11	11	1	1, 7, 5	1	3	2	1	2	2			1	2	2			3				1	1	1	1	1, 5	1	2	3	1	2	2			2		2			3
96	55	1	82	São Paulo	3	1	2		17	15	22	1	2, 5	1	2	3	1	1	2			1	1	2			3				1	1	2	1	1, 5, 8	1	1	2	1	2	2			2		2			1
97	52	2	82	São Paulo	3	1	1	1	8	9	10	1	1, 6	1	2	2	2							2			3	2	3	180	2	1	2	1	1, 6	1	2	2	2							2			1
98	57	2	78	São Caetano do Sul	2	1	1	4	18	13	21	1	6	1	1	3	1	1	1	1	60	2		1	2		2	3	2	120	4	1	2	1	1, 6	1	1	1	1	1	1	3	360	2		2			2
99	39	2	82	São Paulo	2	2	2		18	19	14	2					1	1	2			2		1	2		1		1	120	1	1	2	1	1, 6	1	2	1	1	2	2			2		2			1
100	56	2	62	Porto Alegre	3	1	2		14	18	21	1	1, 7, 6	1	3	3	1	2	2	4		2		2	2		3				1	2	2	1	1, 6	1	3	3	1	2	2			2		2			2
101	22	2	32	Guaratinguetá	2	1	1	2	21	16	22	1	1, 2, 6	1	2	3	2							1	2		2	3	4	180	5	1	3	1	1, 6	1	3	2	2							2			2
102	36	2	80	São João da Boa Vista	3	2	2		12	10	10	1	1, 6	1	2	2	1	2	2			2		1	1	3	2	2	1	90	5	1	2	1	1, 6	1	2	3	1	2	2			2		2			2
103	53	2	82	São Paulo	1	2	2		14	17	15	1	1, 2, 6, 4	1	2	3	1	2	2	3	360	2		2	2		2	2	3	300	1	1	2	1	1, 6	1	1	2	2	2	2			2		2	2		1
104	72	1	82	São paulo	3	2	2		12	9	13	1	1, 4	1	1	3	1	2	2			3	2	1	2		2	1	3	120	2	1	2	1	1, 6	1	2	3	1	2	2			3	2	1			2
105	58	2	82	São Paulo	3	2	1	1	11	22	16	1	1, 6	1	2	1	1	1	1	2	30	3	1	2			3				2	1	1	1	1, 6	1	2	1	1	2	2			2		2	2		1
106	50	2	82	Sao paulo	3	2	2		11	16	14	1	1, 6	1	2	2	1	2	2			2	3	1	2	3	3				1	1	1	1	1, 6	1	1	1	2	2	2			2		2			2
107	57	2	78	São Caetano do Sul	3	1	2		19	16	18	1	4	1	2	3	1	2	2			2		2			2	3	2	240	3	1	2	1	1, 6	1	2	3	1	2	2			2		2			2
108	18	2	24	Elias fausto	1	1	1	2	18	15	20	1	1, 6	1	4	1	2							1	2		2	3	2	150	5	1	2	1	1, 6	1	1	1	2							2			2
109	37	2	60	Poa	3	1	2		10	13	19	1	1, 9, 2	1	3	3	2	1						2			1	1	1	240	4	1	3	1	1, 6	1	3	3	2							2			2
110	22	2	82	São Paulo	2	2	2		13	17	12	1	1, 9, 2, 6	1	3	2	2	1	3	3	180	2		1	2		2	3	1	720	1	1	2	1	1, 6	1	3	3	1	2	2			2		2			1
111	66	2	82	São Paulo	3	1	2		14	6	24	1	1, 6	1	3	1	2							2			2	2			2	2		1	1, 6	1	2	1	2							2			1
112	37	2	72	Santa Maria RS	3	1	2		16	12	21	1	6, 4	1	2	3	1	1	2			1	1	2			1		2	60	2	1	2	1	1, 6	1	2	2	1	1	2			1	1	2			1
113	45	2	52	Mauá	3	1	2		20	10	15	1	1, 6	1	1	3	1	2	2			2		1	2		3				2	1	2	1	1, 6	2			1	2	2			2		2			2
114	55	2	23	Curitiba	3	2	1	1	10	8	11	1	1, 6	1	1	2	1	1	2	4		3	1	1	1	1	1	1	1	360	2	1	2	1	1, 6	1	1	2	2	2	2	4		2	1	2	2		1
115	40	2	33	Guarulhos	3	1	1	3.1	11	14	15	1	1, 2, 6	1	2	2	1	2	2			2		1	2		2	3	1		2	1	2	1	1, 6	1	2	1	1	2	2			2		2			2
116	28	2	82	São Paulo	3	2	2		9	12	9	1	1, 6	1	3	1	1	1	1	3	60	3	1	2			3				1	1	3	1	1, 6	1	3	2	1	2	2			2		2			3
117	49	2	82	Sao paulo	1	1	2		11	17	13	1	1, 2	1	2	3	2							2			3	2			3	1	3	1	1, 6	1	2	2	2							2			3
118	37	2	82	São Paulo	3	1	2		18	17	21	1	1, 6	1	2	2	1	1	2			1	1	2			3				1	1	2	1	1, 6	1	2	1	1	2	2			2		2			2
119	26	2	33	Guarulhos	3	1	2		21	16	15	1	1, 6, 7	1	2	3	2							1	2		1		2	180	2	1	2	1	1, 6	1	1	2	2							1	2		2
120	42	2	82	São Paulo	3	1	2		17	17	17	1	9, 6	1	2	3	1	2	2			2		2			3				2	1	2	1	1, 6	1	2	3	1	2	2			2		2	2		3
121	55	1	15	Caieiras São Paulo	3	1	2		10	9	10	1	9, 4	1	3	3	1	1	2			2		1	2		2	2			2	1	2	1	1, 6	1	3	2	1	2	2			2		1	2		2
122	17	2	94	Vinhedo	1	1	3		18	11	20	1	1, 9, 2, 5	1	2	3	2							1	2		3				1	1	3	1	1, 6	1	1	1	2							2			3
123	62	2	82	São Paulo	3	2	3		18	17	17	2					2					2		2			3				2	1	2	2	1, 6	2			2							2			3
124	19	1	16	Campinas	2	2	2		11	10	8	1	1, 6, 3, 5	1	3	1	1	1	1	3	10	1	1	1	1	3	2	3	2	40	2	1	2	1	1, 6, 3, 5, 8	1	3	3	2							2			2
125	20	2	51	Marília	2	1	2		11	17	19	1	6, 5, 4	1	3	1	2							1	3	2	2	3	3	120	1	1	3	1	1, 6, 5, 6	1	3	1	2							2			2
126	29	2	66	Ribeirão Pires	3	1	2		18	13	15	1	1	1	2	3	2	2	2	4		2		1	3	3	2	1	1		2	1	3	1	1, 6, 5, 6	1	3	3	2							2	2		2
127	21	2	82	São Paulo	3	1	1	2	10	8	18	1	9, 2, 6, 3	1	2	3	1	2	2			2		1	3	3	1		1	120	5	1	4	1	1, 6	1	2	1	1	2	2			2		2			1
128	48	2	42	Itu	3	1	2		6	6	6	1	1, 2, 6, 4	1	2	3	1	2	2			2		2			3				3	1	2	1	1, 6	1	2	3	1	2	2			2		2			1
129	19	2	38	IndaiatubaSão Paulo	1	2	2		17	16	14	2	1, 6	1	3	2	2	2	2			2		1	2		2	3	2		3	1	3	1	1, 6	1	3	2	2	2	2			2		1	2		2
130	20	2	48	Jundiaí	2	2	2		14	9	15	1	9, 2, 6	1	3	3	1	1	1	2	300	1	1	1	3	1	1		1	120	1	1	1	1	1, 6	1	3	3	2							2			1
131	46	2	77	São Bernardo do Campo	3	1	2		13	10	17	1	1, 2, 6	1	3	2	1	1	2			2		2			3				2	1	1	1	1, 6	1	2	2	1	2	2			2		2			2
132	41	1	82	São Paulo	3	2	2		10	7	9	1	1, 6, 5, 8	1	2	3	1	1	2			3	1	2			3				2	1	2	1	1, 6, 5, 8	1	2	1	1	1	2			3	1	2			2
133	20	2	14	Brasília	2	1	2		16	19	15	1	1, 9, 5, 4	1	1	1	2							1	1	2	1		4	180	2	1	4	1	1, 6	1	1	1	2							2			3
134	31	2	62	Porto Alegre	3	1	2		16	13	17	1	1, 7, 5	1	2	2	1	1	1	3	80	2		1	1	1	2	1	1	2	1	1	1	1	1, 6, 7	1	2	2	1	2	2					2			2
135	27	2	81	São José dos Campos	3	2	2		15	22	15	2					1	1	2			2		1	2		3				2	1	4	1	1, 6, 8	1	2	1	1	2	2			2		1	2		2
136	48	1	82	São Paulo	3	1	2		18	14	15	1	1, 7	1	2	2	1	2	2			3	1	2			3				2	2	1	1	1, 7	1	2	2	1	2	2			1	1	2	2		3
137	51	1	95	Não respondeu	3	1	2		12	11	10	1	2, 7	1	2	2	1	2	2			2	3	1	2		3				2	1	2	1	1, 7	1	1	3	1	2	2			2		2			3
138	34	2	42	Itu	3	1	2		11	11	15	1	2	1	2	3	1	2	2			2		2			3	2			1	1	2	1	1, 8	1	1	2	1	2	2			2		2			2
139	53	1	27	Fortaleza	3	1	2		15	17	15	1	1, 9, 2, 5	1	3	3	1	2	2			2		1	2		3	2	1	120	2	1	2	1	1, 9	1	2	3	1	2	2			2		2			2
140	23	2	31	Governador Valadares	2	2	2		15	18	16	2					2							1	2		2	1	1	60	3	1	3	1	1, 9	1	2	1	2							1	2		2
141	44	2	78	São Caetano do Sul	3	1	2		18	15	17	1	1, 2, 6	1	2	3	1	2	2			2		2			3				5	1	3	1	1, 9	1	2	3	1	2	2			2		2			3
142	19	1	81	São José dos Campos	2	1	2		14	10	19	1	4	1	3	3	2							1	1	2	1	1	1	40	2	1	2	1	1, 9	1	2	1	2							2			2
143	39	1	81	São José Campos	3	1	2		14	8	18	1	1, 9, 2	1	3	1	1	2	2			2		2			3				2	1	2	1	1, 9	1	3	1	1	2	2			2		2			3
144	52	1	16	Campinas	3	1	2		16	9	12	1	9, 2, 7	1	3	3	1	2	2			2		2			3				2	1	2	1	1, 9, 2	1	2	2	1	2	2			2		2			2
145	53	2	78	São Caetano do Sul	3	1	1	3	13	14	17	2					1	1	1	3	600	2		1	2		1		2	180	2	1	2	1	1, 9, 2, 6	1	1	3	1	2	2			2		2			1
146	38	2	88	Taboão da Serra	3	1	2		14	14	14	1	9, 2, 6	1	2	2	1	2	2			3	1	1	3	2	2	2	1	420	2	1	3	1	1, 9, 2, 6	1	2	2	1	2	2			2		1	2		1
147	45	2	85	Sorocaba	3	2	2		14	12	11	1	1, 9, 6	1	4	3	2							1	2		3				1	1	3	1	1, 9, 2, 6, 3	1	3	3	2							1	2		2
148	38	2	82	São Paulo	3	1	2		18	11	24	1	1, 9, 2, 6, 3	1	2	3	1	1	2			2		1	2		1	1	1	180	1	1	3	1	1, 9, 3	1	1	3	1	2	2			2		2			1
149	44	2	78	São Caetano do Sul	3	1	2		12	8	11	1	1, 9, 2, 6	1	4	3	2							1	3	2	2	2	3	120	1	2		1	1, 9, 6	1	3	3	2							2			2
150	33	2	87	Suzano	1	1	2		17	18	18	1	1, 9, 2, 3, 5	1	3	2	1	2	2			2		2			1		3	40	3	1	3	1	1, 9, 6, 3	1	2	2	2							2			1
151	18	2	16	CampinasSão Paulo	2	1	2		15	19	18	1	1, 9, 6, 3	1	2	3	1	2	1	2	15	3	1	1	3	3	2	3	3	120	1	1	3	1	1, 9, 6, 3, 5	1	2	3	1	1	1	2	30	1	1	2			2
152	33	2	42	Itu	3	1	2		16	12	14	1	2, 6	1	2	2	1	2	2			2		2			2	3	1	120	2	1	2	1	1, 9, 6, 5	1	3	2	1	2	2			2		2			2
153	22	2	16	Campinas	3	1	2		16	10	18	1	1, 9, 2, 6, 5	1	3	3	1	1	1	3	60	3	1	1	3	2	2	3	2	120	2	1	2	1	1, 9, 6	1	2	1	2							2			2
154	53	1	15	Caieiras	3	2	1	1	12	10	10	1	1, 9, 6	1	2	3	1	2	2			2		1	2		3	2	1	270	1	1	2	1	1, 9, 6, 8	1	2	3	1	2	2			2	1	2			2
155	29	1	82	São Paulo	3	1	2		18	22	13	1	1, 9, 2	1	3	2	2							2			2	2	2	40	2	1	2	1	2	1	2	2	2							2			2
156	47	1	82	São Paulo	3	1	2		9	12	12	1	7	1	2	2	1	2	2			1	2	2			1		1	120	2	1	1	1	2	1	2	2	1	2	2			2		2			1
157	41	2	82	São Paulo	3	1	2		12	12	14	1	2, 4, 8, 4	1	2	3	1	1	2			2		2			3				3	1	2	1	2	1	2	3	1	2	2					2			2
158	24	2	95	Não respondeu	2	1	2		20	9	19	1	1, 9, 2, 4	1	3	3	1	2	2			1	2	1	1	2	3				1	1	2	1	2	1	1	2	1	2	2			2		2			2
159	24	1	82	São Paulo	2	1	2		23	12	23	1	9, 2	1	3	2	1	2	2			2		1	2		1		1	180	2	1	2	1	2	1	2	2	1	2	2			2		2			1
160	26	2	82	São Paulo	3	1	2		15	9	17	1	9, 2, 7, 4	1	3	3	1	1	1	2	180	2		2			1	1	1	240	2	1	2	1	2	1	2	2	1	1	1	1	120	2		2			1
161	24	2	84	Sobral	3	2	2		15	13	13	1	2	1	2	1	1	2	2			2		2			1		3	60	1	1	2	1	2	1	2	1	1	2	2			2		2			1
162	25	1	53	Mogi das cruzes	3	1	2		14	13	18	1	2	1	2	2	1	1	2	3	300	2	1	2	2	1	2	3	2	120	1	1	2	1	2	1	1	1	2	1	2	3	360	2	1	2	2	1	2
163	43	2	23	Curitiba	3	1	1	2	11	11	20	1	1, 2	1	2	2	1	2	2			2		2			3				3	1	3	1	2	1	1	2	1	2	2			2		2			2
164	19	2	38	Indaiatuba	2	1	2		10	15	16	2		1	1	1	1	1	1	4	20	2		1	2		2	3	2	120	5	1	3	1	2	2		1	1	1	1	4	20	2		2	2		2
165	32	2	23	Curitiba	3	1	2		10	16	12	1	9	1	1	1	1	1	2			2		2			3				4	1	3	1	2	1	1	2	1	2	2			2		2			2
166	22	1	16	CAMPINAS	2	1	2		21	19	20	1	1, 2	1	3	2	2	3	1	4	60	2	1	1	2		2	1	1	30	3	2	2	1	2	1	3	2	2		3		60	2	1	2			2
167	47	1	82	São Paulo	3	1	2		10	6	19	1	2	1	2	2	1	1	2	2	60	1	2	1	1	1	3	2			2	1	1	1	2	1	1	1	1	2	2	3	360	2		2	2		2
168	39	1	82	São Paulo	3	2	2		12	11	12	1	9	1	3	1	1	1	2			2		1	1	3	3				1	2	1	1	2	1	3	1	1	2	2			2		2			3
169	32	1	82	São Paulo	2	1	2		16	9	16	1	1, 2	1	3	2	2							1	1	3	3				5	1	3	1	2	1	3	3	2							2			2
170	19	1	82	São Paulo	2	1	2		22	12	24	1	2, 4	1	3	3	2							1	3	2	3				5	1	4	1	2	2			2							1	2		2
171	26	2	82	São Paulo	2	1	2		20	13	19	1	1, 9, 2, 6, 5, 4	1	3	2	1	2	2			2		2			3				2	1	4	1	2	1	2	2	1	2	2			2		2			3
172	19	1	33	Guarulhos	2	1	2		20	13	22	1	2, 4	1	3	3	2							1	3	3	2	3	1	180	1	1	2	1	2	1	1	1	2							1	2		2
173	52	2	77	São Bernardo do Campo	3	1	2		12	21	24	1	2	1	2	3	1	2	2			2		2			3				2	1	2	1	2	1	1	3	1	2	2			2		2			3
174	21	2	82	São Paulo	2	2	2		15	9	22	1	6, 4	1	2	2	2							1	2		3				1	1	2	1	2	1	1	1	2							1	2		2
175	36	2	82	Sao Paulo	3	1	2		14	13	17	1	2, 5	1	3	3	1	2	2			2		2			3				2	1	2	1	2	1	1	2	1	2	2			2		2			2
176	46	1	82	São paulo	1	2	2		11	9	10	1	1, 2, 6	1	2	2	2							2			3				3	1	2	1	2	1	2	2	2							2			3
177	26	1	82	São Paulo	3	1	2		10	10	10	1	2, 4	1	2	2	1	2	2	2	480	2		2	2		3				2	1	2	1	2				1	1	2	2	720	2		2			3
178	44	1	82	são paulo	1	2	2		9	7	6	1	2	1	2	1	1	1	1	2	60	1	1	1	1	1	3	2	4		2	1	2	1	2	1	2	1	1	1	1	1	60	1	1	2	2		3
179	20	1	82	São Paulo	2	1	2		8	15	12	1	2	1	3	3	1	1	2	1	240	3	3	1	3	3	3	2			1	1	2	1	2	1	3	3	1	1	2	1		3	3	1	3	3	3
180	25	1	82	São Paulo	3	1	2		13	17	12	1	2	1	2	2	1	1	2			2		2			3				1	1	2	1	2	1	1	1	1	2	2			2		2	2		3
181	48	1	78	São Caetano do Sul	3	2	2		12	9	13	1	2	1	2	3	1	2	2			3	1	2			3				1	1	1	1	2	1	3	3	1	2	2			2		2			3
182	16	2	38	Indaiatuba	1	1	2		13	16	16	1	2, 4, 6	1	4	2	2							1	1	3	2	3	3	60	4	1	4	1	2, 4	1	3	2	2							1	3	3	2
183	42	1	78	São Caetano do Sul	3	1	2		11	14	14	1	2, 4	1	3	3	1	1	2			1	1	2			3				1	1	2	1	2, 4	1	3	3	1	1	2			1	1	2			3
184	33	1	82	São Paulo	3	2	2		13	9	9	1	2, 4	1	3	3	1	2	2			3	1	2			3				3	1	3	1	2, 4, 6	1	3	3	1	2	2			3	1	1	2		3
185	30	2	15	Caieiras	3	2	1	2	8	18	8	1	9, 2, 5	1	3	2	1	1	1	2	0180	2		1	2		1	1	1	180	5	1	2	1	2, 5	1	3	2	1	2	1	2	180	2		1	2		1
186	48	1	57	Perus Sào Paulo	3	2	2		17	14	11	1	2, 5	1	4	3	2	1	2	3	50	2		2			1		2	60	2	1	2	1	2, 5	1	3	3	1	2	2			2		2			1
187	24	1	82	São Paulo	1	1	2		7	11	17	1	2, 5	1	1	1	2							1	1	2	3				5	1	3	1	2, 5	1	2	1	2							1	1	2	3
188	19	2	82	São Paulo	2	1	2		19	8	22	1	9, 2, 4, 6	1	3	3	2							1	2		2	3	1	90	2	1	2	1	2, 6	1	2	3	2							2			2
189	39	2	82	São Paulo	3	1	2		11	9	13	1	9, 2	1	3	3	1	1	2			1	2	2			2	2			2	1	2	1	2, 6	1	2	3	1	1	2			1	2	2			1
190	39	2	2	Aracaju SE	3	1	2		14	11	13	1	1, 9, 2, 3	1	3	2	2							1	2		1		2	60	3	1	2	1	2, 6	1	3	1	2							2			1
191	48	2	82	São Paulo	3	1	2		14	9	15	1	2, 3, 6	1	2	3	1	2	2	4		2		2			3				2	1	3	1	2, 6	1	2	1	1	2	2			2		2			2
192	63	1	82	São Paulo	3	1	1	3.1	10	19	15	1	9, 2	1	2	2	2							1	2		3				2	1	2	1	2, 6	1	1	2	2							2			2
193	19	1	53	Mogi das Cruzes	2	1	2		19	15	20	1	9, 2, 4	1	3	3	2							1	3	2	3				5	1	2	1	2, 6	1	3	3	2							1	2		2
194	21	2	82	São Paulo	2	1	2		14	11	18	1	1, 6	1	2	1	1	1	2			2		1	2		2	3	2	120	1	1	2	1	2, 6	1	3	1	2							2			2
195	48	2	75	Santo André	3	1	2		18	17	20	1	1, 2, 7	1	3	2	1	2	2			2		1	1	2	3				1	1	2	1	2, 6	1	2	1	1	2	2			2		2			2
196	19	2	77	São Bernardo Do Campo	2	1	2		17	16	19	1	1, 2	1	2	3	1	2	2			2		1	3	2	3	2			1	1	2	1	2, 6	1	2	2	1	2	2			2		2	2		2
197	39	2	52	Maua São Paulo	1	2	2		12	10	8	1	2, 6	1	3	2	1	2	2			1	2	2			2	3	4	360	5	2	2	1	2, 6	1	3	2	2							2			2
198	17	2	82	São Paulo	1	2	2		11	9	16	1	4	1	2	3	2							1	2		3				2	1	3	1	2, 6	1	2	2	2							2			3
199	26	2	82	São Paulo São Paulo	2	1	2		18	10	23	1	1, 2, 4	1	3	3	1	2	2			1	1	1	1	1	2	2			2	1	3	1	2, 6	1	1	2	1	2	2			2		2			2
200	23	1	33	Guarulhos São Paulo	3	2	2		13	17	7	1	3	1	3	3	2							1	2		2	2	1	120	1	1	4	1	2, 6	1	3	1	2							2			2
201	62	2	82	São Paulo	3	2	2		12	17	16	1	2, 6	1	1	2	2							1	2		3	2	1	150	3	1	3	1	2, 6	1	2	2	2							1	2		3
202	41	2	82	Sao Paulo	3	1	1	2	10	14	12	1	9, 2, 3, 5, 8	1	2	2	1	1	2			2		1	2		2	3	2	60	2	1	2	1	2, 6, 3	1	3	2	1	2	2			2		1	2		1
203	34	1	82	São Paulo	3	2	1	4	11	11	10	1	2, 6, 3	1	2	3	1	1	1	2	60	1	2	2	1	3	2	3	1	120	2	1	2	1	2, 6, 3	1	2	3	1	2	2			2		2			2
204	22	2	95	Não respondeu	2	2	1	1	19	22	21	1	2	1	2	1	1	1	2	1	40	3	1	1	1	1	1	1	2	120	1	1	4	1	2, 6, 5	1	2	1	1	2	2	1	30	3	1	2	2	1	1
205	59	2	82	São Paulo .	1	2	1	3	11	18	9	1	7, 6	1	3	3	2	2	2	4		2		2			3				3	2		1	2, 6, 5	1	3	2	2							2			2
206	29	2	64	RecifePE	3	2	2		18	14	15	1	2	1	3	2	1	2	2			2		2			1		1	120	1	1	3	1	2, 6	1	2	1	1	2	2			2		2			1
207	40	2	82	São Paulo	3	1	2		14	11	14	1	1, 2	1	2	2	1	2	2	4	60	1	2	2			2	2	1	360	2	1	3	1	2, 6	1	1	2	1	2	2	4		3	1	2			1
208	18	2	60	Poá - São Paulo	2	1	2		16	15	14	1	6, 8	1	2	3	1	2	1	1	120	2		1	2		2	3	2	480	1	1	3	1	2, 6	1	3	3	1	2	1	1	120	2		2			2
209	20	1	38	IndaiatubaSão Paulo	2	1	2		12	9	16	1	9, 2, 3, 5	1	2	2	1	1	1	2	180	2		2			3	2			2	1	2	1	2, 6, 3	1	1		1	1	1	2		2	3	3	2		3
210	33	2	82	São Paulo	3	1	2		12	15	10	1	9, 2	1	2	2	1	1	2			3	2	2			3	2			1	1	2	1	2, 6, 8	1	3	2	2							1	2		2
211	48	2	78	São Caetano do Sul	3	1	2		8	7	11	1	1, 2, 6	1	3	3	1	1	2			3	2	1	2		1	1	3	120	1	1	2	1	2, 6, 8	1	2	1	1	1	2			2		2			1
212	32	2	33	Guarulhos	3	1	1	2	19	19	20	1	9, 2	1	3	3	1	1	2			1	1	1	2		1		1	50	2	1	1	1	2, 7, 3	1	3	3	1	1	2			1	1	1	2		2
213	19	1	77	São Bernardo do Campo	2	2	1	2	20	13	19	1	1, 2	1	2	2	2							1	3	1	3				5	1	4	1	2, 8	1	3	2	2							1	2		2
214	19	1	38	Indaiatuba	2	1	2		15	18	18	2					1	2	2			2		2			1		1	60	5	1	2	1	3	1	1	3	1	2	2			2		2			1
215	40	2	82	São Paulo	3	1	2		16	14	21	1	9, 3, 8	1	3	3	1	2	2			1	1	1	3	2	1		1	90	1	1	1	1	3, 8	1	2	2	1	2	2			2		1	2		1
216	49	2	78	Sao Caetano do Sul	3	1	2		12	15	15	1	9, 2, 3, 5, 8	1	3	3	1	2	2			2		1	2		1	2			2	1	4	1	3, 8	1	2	2	1	2	2			2		2			1
217	17	2	38	Indaiatuba	1	2	2		17	16	12	2		2	1	1	2	2	2					1	1	2	1	3	3	60	5	1	4	1	4	2			2							1	1	3	2
218	18	1	38	Indaiatuba	1	1	2		11	12	13	1	4	1	2	3	1	1	2	3		2		1	2		3				2	1	4	1	4	1	1	3	1	1	2			2		1	2		3
219	19	1	16	Campinas	1	1	2		14	10	10	1	4	1	3	3	2							2			2	2	1		3	1	3	1	4	2			2							2			2
220	13	2	82	São Paulo	4	1	2		14	14	10	1	4	1	2	2	2							1	2		3				2	1	4	1	4	2	1	1	2							1	2		3
221	45	1	56	Peruíbe	2	1	2		17	13	19	1	2, 5, 4	1	3	3	1	2	2			2		2			2	3	2	90	2	1	2	1	5	1	1	3	2							2			2
222	50	1	82	Sao paulo	3	1	2		13	15	19	1	5	1	2	2	1	2	2			2		2			3	2			1	1	1	1	5	1	2	2	1	2	2			2		2	2		2
223	46	1	77	São Bernardo do Campo	3	1	2		12	15	18	1	5	1	1	1	1	1	2			1	1	2			2	1	1	180	2	1	2	1	5	1	2	1	1	1	2			1	1	2			2
224	38	1	23	Curitiba	3	1	2		14	18	19	1	9, 2, 5	1	2	2	1	1	1	2	240	1	1	2			2	3	1	120	3	1	2	1	5	1	1	2	1	2	2			2		2			2
225	37	2	46	Jaú	1	1	2		10	21	24	1	2, 5	1	4	3	2							1	2		1		3	120	5	1	2	1	5	1	1	3	1	2	2			2		2			1
226	28	2	61	Ponta Grossa - PR	3	2	2		18	18	15	2					1	1	2			2		2			1		1	150	5	1	2	1	5	1	2	3	1	2	3			2		2			1
227	47	2	82	São Paulo	3	1	2		11	9	18	1	7, 3	1	2	2	1	2	2			2		1	2		3				2	1	2	1	5	1	2	2	2							2			1
228	43	1	82	São Paulo	1	2	1	1	12	17	15	1	5	1	1	3	1	1	2	1	210	2	1	2	2	2	3	2	4		2	1	3	1	5	1	1	3	1	1	2	1	240	2	1	2	2	2	3
229	20	2	38	Indaiatuba	2	1	1	2	19	13	17	1	1, 2, 5, 6	1	2	2	2							1	1	1	2	3	3		5	1	2	1	5	1	1	1	2							2			2
230	30	1	89	Terenos - MS	3	1	2		7	7	17	1	5	1	2	3	1	1	2			2		2			2	2	2	60	5	1	2	1	5	1	1	2	1	2	2			2		2			2
231	32	2	82	São Paulo .	3	1	2		12	6	17	1	2, 5	1	2	2	1	1	2			2		2			3				2	1	3	1	5	1	2	3	1	1	2			2		2			3
232	32	1	73	Santa Rita do Passa Quatro	3	1	2		15	15	15	1	2, 5	1	2	3	1	2	2			2		1	2		2	2			2	1	2	1	5	1	2	3	2							1	2		2
233	37	2	31	Governador Valadares	3	2	2		13	9	18	1	6	1	2	2	1	2	2			2		1	2		3				1	1	2	1	5	1	1	3	1	2	2			2		1	2		3
234	41	1	82	São Paulo .	3	1	2		14	16	14	1	5	2	1	1	1	1	2	2		2		3			3				2	1	3	1	5	1	1	1	1	1	2			2		2			3
235	45	1	82	São Paulo	3	2	2		13	12	12	1	1	1	1	1	1	2	2			2		2			3				2	2		1	5	1	2	1	1	2	2			2		2			2
236	42	1	65	Resende RJ	3	1	2		21	11	12	1	2, 4	1	2	3	1	1	2			2		1	2		3				1	2		1	5	1	1	3	1	2	2			2		2	2		3
237	43	1	15	Caieiras	3	2	2		11	16	11	1	5	1	1	3	1	2	2		30	2		2	2		3	3	1	150	1	1	2	1	5, 8	1	2	3	1	2	2			2		2			2
238	41	2	38	Indaiatuba	1	1	1	4	21	17	17	2	6	2	1	1	2	1	1	3	30	2	1	1	2	3	2	1	2	2	1	1	2	2	6	1	1	1	1	1	1	3	420	2	2	1	2	3	2
239	18	2	28	Francisco Morato	2	1	2		18	16	19	1	9, 4	1	3	3	2							1	1	1	2	2	1	50	5	1	2	1	6	1	1	1	2							1	1	1	2
240	55	2	82	São Paulo	3	2	2		10	12	11	1	1, 6	1	4	2	1	1	2			1	1	2			1		4	180	2	1	2	1	6	1	1	2	1	2	2			2		1	1	1	1
241	15	2	16	Campinas	1	1	2		19	18	21	1	9, 2, 6, 3, 4	1	2	1	2							1	2		3				2	1	3	1	6	1	2	1	2							1	2		2
242	18	2	82	São Paulo	2	1	2		19	16	21	1	4	2			1	1	2			1	1	1	1	3	2	1	3	90	1	1	2	1	6	2			2	3	3			1	1	2			2
243	22	2	82	Sao Paulo	3	2	2		9	8	11	1	1, 9, 2, 6, 5	1	2	1	1	1	2			3	1	2			3				1	1	1	1	6	1	2	2	2							2			2
244	45	1	82	São Paulo .	3	1	2		8	12	11	1	1, 6, 4	1	2	3	1	1	1	2	20	3	2	1	3	3	1		2	90	2	1	2	1	6	1	2	3	1	1	1	1	20	3	2	2			1
245	48	1	82	São Paulo	3	1	2		10	12	15	1	6, 7	1	2	1	1	2	2			2		1	2		2	2	1	60	1	1	1	1	6	1	2	1	1	2	2			2		2			2
246	33	2	52	Mauá	1	1	2		19	11	18	1	2	1	2	3	1	2	2			3	1	2			1		1	180	3	1	3	1	6	1	1	1	1	2	2			2		2			1
247	30	2	82	São Paulo	3	1	2		15	15	17	1	9	1	1	2	1	2	2			1	1	1	1	2	1	1	1	160	2	1	1	1	6	1	1	1	1	1	2			1	1	1	1	2	1
248	26	2	82	São Paulo	3	1	2		16	19	24	1	7	1	2	3	1	1	1	3	240	1	2	2			1	1	4	240	2	1	3	1	6	1	3	1	2							2			1
249	44	2	82	Sao Paulo	3	1	2		12	12	18	1	9, 2	1	2	2	1	1	2			2		2			3	2			1	1	2	1	6	1	1	1	1	1	2			2		2			2
250	30	2	81	São José dos Campos	3	2	2		16	20	16	1	1, 6	1	3	2	1	2	2			1	1	2			2	2			1	1	2	1	6	1	3	3	1	2	2			2		2			2
251	19	2	40	Itanhaém	1	1	3		19	17	21	1	5, 6	1	3	3	1	2	3			1	2	1	2		2	2			1	1	2	1	6	1	1	2	2							2			2
252	42	2	78	São Caetano do Sul São Paulo	3	1	2		8	13	12	1	1	1	1	2	1	1	2			2		1	2		3				5	2		1	6	1	1	1	1	2	2			2		2			2
253	39	1	52	Mauá	3	1	2		13	11	13	1	2, 6	1	3	3	1	2	1	3	300	2		1	2		2	2	2	60	2	1	2	1	6	1	1	2	1	2	1	2	240	2		2			2
254	33	2	75	Santo André	3	1	2		14	8	19	1	6	1	3	3	1	1	2			2		2			2	3	1	55	5	1	1	1	6	2		2	2							2			1
255	20	2	16	Campinas	2	1	2		19	14	19	1	1, 6	1	4	2	1	1	2			3	1	1	3	1	2	1	2	90	1	1	1	1	6	1	1	1	2					2		2			2
256	53	2	40	Itanhaém	3	1	2		9	10	15	1	2, 6	1	2	3	1	2	2			1	1	2			2	3	2	90	2	1	1	1	6	1	1	3	1	2	2			3	1	2			2
257	19	2	48	Jundiaí São Paulo	2	2	3		12	11	13	1	6	1	1	2	1	2	2			2		1	2		2	2	2	120	2	1	4	1	6	1	1	3	1	2	2			2		1	2		2
258	47	2	82	São Paulo	3	1	1	4	14	17	13	1	6	1	3	1	2							2			1		3	120	1	2	1	1	6	1	3	1	2							2			1
259	30	2	82	São Paulo	3	2	2		16	22	15	1	2, 6	1	2	2	1	1	2			1	2	2			2	2			5	1	2	1	6	1	3	2	1	2	2			2		2			1
260	30	2	94	Vinhedo	3	2	2		17	19	18	1	7	1	1	2	1	2	2			2		1	2		2	3	3	180	2	1	2	1	6	1	1	1	1	2	2			2		2	2		1
261	48	2	78	Sao Caetano do Sul	3	2	1	2	19	12	18	2		2			1	1	2			1	1	2			1	1	2	120	2	1	2	1	6	2	1	1	1	2	2			3	1	2			1
262	20	2	16	Campinas São Paulo	2	2	2		21	10	18	1	2, 6	1	3	3	1	1	2			3	1	1	2		2	2			1	1	2	1	6	1	2	3	1	1	2			2		2			2
263	43	1	78	São Caetano do Sul	1	1	1	1.4	16	17	17	2		2			1	1	1	2	240	2		1	2		1		2	120	2	1	2	1	6	2			2							2			1
264	25	2	33	Guarulhos	2	1	1	2	18	12	16	1	1, 6	1	2	2	2							1	3	1	2	1	1	120	1	1	2	1	6	1	3	1	2							1	2		2
265	32	2	82	Sao Paulo	3	1	2		16	10	16	1	9, 6	1	2	2	1	2	2			2		2			2	3	1	180	1	1	3	1	6	1	2	1	1	2	2			2		2			2
266	56	2	82	São Paulo	3	1	2		17	16	18	1	6	1	2	2	1	1	1	1	90	3	2	1	3	1	2	1	1	120	2	1	2	1	6	1	2	2	1	1	1	1	90	3	2	1	1	1	2
267	37	2	52	Mauá	2	1	2		12	12	12	1	6	1	3	3	1	1	2	2	600	3	1	1	3	3	1		2	120	1	1	2	1	6	1	2	2	1	1	2			3	1	2			1
268	20	2	75	Santo André	2	1	2		15	11	17	1	6	1	2	3	2							1	3	2	2	2		120	1	1	2	1	6	1	1	2	2							2			2
269	22	2	82	São Paulo	2	2	2		16	16	16	1	6	1	1	1	2	2	2	2	60	2		2	1	3	2	3	2	120	2	1	3	1	6	1	1	1	2							1	1	3	2
270	35	2	79	São Carlos	3	1	2		17	16	24	1	7	1	2	2	1	1	2			2		1	2		3				2	1	1	1	6	1	1	1	2							1	2		2
271	55	2	78	São Caetano do Sul	3	1	2		13	14	17	1	6, 4	1	2	2	2							2			2	2			2	1	2	1	6	1	1	1	2							2			2
272	24	2	75	Santo andré	3	2	2		15	7	18	1	9, 6	1	3	3	1	1	2			2		1	1	2	2	3	1	180	2	1	2	1	6	1	2	3	2							2			2
273	50	2	75	Santo André	3	1	2		12	9	11	1	6	1	1	2	1	1	1	1	60	1	2	2		3	1	1	1	240	5	1	4	1	6	1	1	1	1	2	2			2		2			1
274	42	2	82	São Paulo	2	1	2		9	10	20	1	2	1	2	3	1	1	1	3	540	2		2			1		1	240	3	1	4	1	6	1	2	3	2	1	1	3	540	2		2			1
275	42	2	82	sao paulo	3	1	2		16	6	18	1	2, 7	1	2	2	1	2	2			3	1	1	2		3				5	1	2	1	6	1	1	1	1	2	2			2		2			1
276	25	2	82	São Paulo	2	1	2		19	16	19	1	9, 2	1	3	2	2	2				2		2			1	3	1	120	2	1	2	1	6	1	2	1	2							2			1
277	62	2	81	São José dos Campos	3	2	1	1	15	10	14	1	6	1	1	2	1	2	2	3	180	2		1	2		2	2	4	180	3	1	4	1	6	1	2	2	2							2			2
278	39	1	82	São Paulo	3	1	2		11	11	12	1	2	1	2	3	1	2	2			2		2			3				3	1	2	1	6	2			1	2	2			2		2			2
279	39	2	82	São Paulo	3	1	2		20	10	20	1	6, 3	1	2	3	1	2	2			2		1	2		1		3	240	2	1	2	1	6	1	1	2	2							2			1
280	26	2	82	São Paulo	3	2	2		12	12	20	1	8	1	1	2	1	2	2			2		2			3				3	1	2	1	6	1	1	2	1	2	2			2		2			2
281	39	2	82	São Paulo	3	1	2		13	22	24	1	6	1	1	2	1	2	2			2		1	2		1		1	720	2	1	3	1	6	2			1	2	2			2		2			1
282	38	2	82	São Paulo	3	2	2		12	9	10	1	6	1	2	3	1	1	2			1	1	2			2	3	2	600	1	1	2	1	6	1	3	3	1	2				2		2			2
283	53	2	82	São Paulo	3	1	2		10	14	12	1	1	1	1	2	1	2	2			2		2			3				2	1	1	1	6	1	2	2	2							2			1
284	68	2	78	São Caetano do Sul	3	2	2		16	15	15	1	6	1	2	3	2	2	2	2	120			1	2	1	2	2	2	480	5	1	2	1	6	1	2	3	1	1	1	2	420			1	2	1	2
285	27	2	82	São Paulo	3	1	2		12	6	17	1	1, 9, 2, 6, 7, 5	1	3	3	1	1	1	2	180	2		2			2	1, 3	1	480	2	1	2	1	6	1	1	1	2							2			1
286	18	2	74	Santana de Parnaíba	1	1	1	4	19	20	20	1	6	1	1	1	1	1	2	1	15	1	1	1	1	1	1		3	300	1	1	2	1	6	1	1	1	1	1	2			1	1	2			1
287	34	2	82	São Paulo	3	1	2		12	12	13	2					1	2	2			2		2			1		1	240	2	2	1	1	6	1	2	1	1	2	2			2	1	2			1
288	56	2	82	São Paulo	3	2	2		9	12	15	1	1, 6	1	1	3	2							1	1	3	1	1	1	720	3	1	1	1	6	1	1	3	2							1	2	1	1
289	44	2	82	São Paulo	3	1	1	1	8	9	13	1	1, 2, 6	1	2	2	1	2	2			2		2			3				1	1	1	1	6	1	2	2	1	2	2			2		2			3
290	20	2	82	São Paulo	2	1	1	1	13	14	19	1	1, 9, 2, 6	1	4	3	2							1	3	3	2	2			1	1	2	1	6	1	2	1	2							2			2
291	19	2	95	Não respondeu	2	1	2		13	10	7	1	4	1	1	2	2							1	3	1	3				2	1	3	1	6	2			2							2			2
292	17	2	82	São Paulo(São Paulo)	2	1	2		15	12	22	1	4, 6	1	2	2	2							1	3	3	2	3	2	300	1	1	3	1	6	1	1	1	2							2			2
293	19	2	82	São Paulo	2	1	2		15	9	18	1	6, 4	1	2	1	2							1	2		3				2	1	3	1	6	2			2							2			2
294	43	2	39	ipatinga	3	1	2		14	12	21	1	2, 5, 6, 8	1	3	3	1	1	2			2		1	2		3				5	2	1	1	6	1	1	1	1	2	2			2		2			2
295	19	2	38	IndaiatubaSão Paulo	2	2	2		16	14	19	2		2			2							1	1	1	3				5	1	2	1	6	1	3	1	2							1	2		2
296	30	2	52	Mauá	3	1	2		12	15	13	1	6	1	2	3	1	2	1	1		1	1	2			3	2	4		2	1	3	1	6	1	2	3	1	1	2	1		1	1	2	2		3
297	13	2	78	São Caetano do Sul	1	1	2		18	16	10	1	6	1	1	3	2							1	2		3				1	1	3	1	6	1	1	1	2							2			3
298	18	2	59	Piracicaba	2	2	2		21	18	19	2					2							1	1	3	2	1	1		1	1	3	1	6	1	3	3	2							1	2		3
299	27	2	82	São Paulo	3	1	2		21	19	15	1	2	1	1	2	1	2	2			3	1	1	1	3	2	2			1	1	2	1	6	1	3	1	1	2	2			2		1	2		2
300	38	2	64	Recife	3	1	2		15	21	17	1	6	1	2	1	1	2	2	3	60	2		2			3	2			2	1	2	1	6	1	2	1	1	2	2			2		2			3
301	33	1	82	São Paulo	3	1	2		15	14	17	1	6	1	1	1	1	1	1	3	360	2		1	1	2	2	2			2	1	2	1	6	1	1	1	1	2	2			2		2			2
302	40	1	52	Maua	2	1	2		19	12	23	1	6	1	3	3	1	1	1	3	480	2		2	2		2	2			1	1	1	1	6	1	2	2	2							2			2
303	26	2	82	São Paulo	3	1	3		20	19	19	1	1, 9, 6, 5	1	1	1	1	2	2			1	1	2			2	3	2		2	1	2	1	6	1	2	1	1	2	2			2		2			2
304	58	1	82	São Paulo	3	2	2		7	6	8	1	4, 3	1	4	2	1	2	2	4		2		1	1	1	1	1	4	180	5	2		1	6, 3	1	3	1	1	2	2	4		2		1	2		1
305	34	2	82	São Paulo	3	1	2		12	17	19	1	1, 3	1	2	2	1	1	2			3	1	1	2		3	2			2	1	2	1	6, 3	1	2	2	2							2			2
306	34	2	82	São Paulo	3	2	2		12	14	11	1	3, 6	1	3	3	1	1	2			3	2	1	3	2	2	3	1	180	1	1	2	1	6, 3	1	2	3	1	2	2			2		2			2
307	44	1	23	Curitiba	3	1	2		13	10	15	1	5, 4	1	2	2	1	1	2			1	1	1	2		3				2	1	2	1	6, 5	1	1	1	1	2	2	1	20	2		2			2
308	56	1	82	São Paulo	3	1	1	1	17	18	18	1	7, 5	1	2	2	1	1	2			2		2			3				2	1	2	1	6, 5	1	2	3	1	2	2			2		2			3
309	43	2	1	Americana	3	2	2		7	9	11	1	9, 2, 6, 7	1	3	2	1	1	2			2		2			3				1	1	2	1	6, 5	1	3	3	1	2	2			2		2			3
310	60	1	82	São Paulo	3	1	2		9	13	11	1	9	1	1	2	1	2	2			2		2			3				2	1	2	1	6, 5	1	3	2	2							2			3
311	24	2	81	São José dos Campos	3	2	2		17	11	17	2					2							2			3				5	1	3	1	6, 5, 4	1	1	1	2							2			2
312	25	2	82	São Paulo	2	1	2		17	12	21	1	1, 9, 6, 7, 4	1	2	3	2							1	2		2	3	1	1	5	1	2	1	6	1	1	1	2							2			2
313	25	2	40	Itanhaem	2	2	2		11	11	12	1	6	1	2	2	1	1	2			2		1	2		2	3	4	40	2	1	2	1	6	1	3	2	1	2	2			2		1	2		2
314	39	1	82	Sao Paulo	3	1	2		7	6	11	1	2, 6, 3, 4	1	2	2	1	1	2			3	2	2			3				2	1	2	1	6	1	2	2	1	1	2			3	3	2			3
315	30	2	78	São Caetano do Sul	3	1	2		12	13	20	1	6	1	2	2	1	2				2		2			2	3	2	90	1	1	2	1	6	1	2	1	1	2	2			2		2			2
316	17	2	82	São Paulo	2	1	2		19	10	21	1	1, 6, 4	1	2	2	2							1	1	2	2	3	1	90	1	1	2	1	6	2			2							2			2
317	22	1	82	São Paulo São Paulo	2	1	2		14	11	12	1	9, 2, 7, 3, 5	1	3	2	1	1	1	3	180	3	2	1	3	3	3				1	1	2	1	6	1	2	1	2							2			2
318	36	2	23	Curitiba	3	1	2		14	17	18	1	9, 6	1	2	3	1	2	2			2		2			2	1	3	120	1	1	1	1	6	1	1	3	2							2			2
319	49	2	75	Santo Andre	3	2	2		9	17	10	1	1, 6	1	1	3	2							1	1	2	1		2	240	2	1	2	1	6	1	3	3	2							1	2		2
320	68	2	82	São Paulo	3	2	1	1	8	15	8	1	6	1	2	2	1	1	2			3	3	1	1	2	2	2			2	1	2	1	6	1	2	2	2	1	2			1	2	2			2
321	60	2	82	São Paulo .	2	2	1	1	11	19	17	1	6	1	1	3	1	2	2	1	75	2		2			3	2			2	1	2	1	6	1	2	2	1	2	2			2		2			1
322	32	2	82	São Paulo	3	1	2		15	16	17	1	9, 2, 4	1	2	3	1	1	1	3	330	1	2	2	2		2	3	3	210	2	2	3	1	6	1	2	1	1	2	1	3	240	2	2	1	2		2
323	30	2	52	Mauá	3	2	2		16	24	23	1	6	1	1	3	1	2	2			2		2			3				3	1	3	1	6	1	1	2	1	2	2			2		2			3
324	20	2	38	Indaiatuba	2	1	2		15	23	17	1	1	1		3	2							1	1	2	2	3	1	180	1	1	2	1	6	1	2	1	2							2			2
325	46	2	82	São Paulo	3	1	2		14	14	18	1	9, 6	1	1	3	1	2	2			2		1	2		3				1	1	2	1	6	1	1	1	1	2	2			2		2			3
326	21	2	93	Várzea Paulista .	2	1	2		11	11	13	1	1, 9, 2, 6, 5	1	2	2	1	2	2			2		1	2		2	2			2	2		1	6	1	2	1	1	2	2			2		2			3
327	19	2	38	Indaiatuba	2	2	2		19	19	12	1	6	1	2	2	2	2	3			2		1			2	2	1		2	2	3	1	6	1	2	3	2							2			2
328	24	2	59	Piracicaba São Paulo	2	2	2		11	13	12	1	1, 6	1	3	3	1	1	1	3	300	3	1	1	3	3	1	1	3	120	5	1	2	1	6	1	3	3	2							2			2
329	23	1	16	Campinas	2	1	2		14	18	15	1	2	1	1	1	1	2	2			2		1	2		3				1	1	3	1	6, 8	1	2	1	1	2	2			2		1	2		2
330	30	1	82	São Paulo	2	2	2		11	8	13	1	6, 8	1	2	2	2							1	3	3	2	2			5	1	2	1	6, 8	1	3	2	2							2			2
331	28	1	82	São Paulo	3	1	2		14	11	17	1	6, 4, 8	1	3	2	1	2	1	2	180	3	2	2			2	3	2	90	2	1	2	1	6, 8	1	3	2	1	2	1	2	180	3	2	2			2
332	43	2	23	Curitiba	3	1	2		12	8	21	1	1, 9, 2	1	2	2	1	1	2			2		1	1	1	1		2	240	2	1	2	1	6, 8	1	3	2	1	2	2			2		1	2		1
333	27	2	34	Holambra	3	2	2		14	14	19	1	1, 2, 6	1	1	2	1	1	2			1	1	2			2	3	1	60	2	1	2	1	6, 8	1	2	2	1	2	2			2		2			2
334	22	2	9	Bauru	2	2	2		18	21	16	1	4, 6, 8	1	2	3	2							1	3	3	2	3	1	180	1	1	2	1	6, 8	1	1	2	2							2			2
335	33	2	82	São paulo	2	2	2		10	20	9	1	2, 6, 5	1	4	3	1	1	2			3	1	1	3	2	1		4	120	5	2		1	6, 8	1	3	2	1	1	2			2		2			1
336	16	2	38	Indaiatuba	1	1	3		20	18	18	1	6, 8	1	1	2	1	3	2	3	330	2	1	1	3	2	3	2	3	360	1	1	4	1	6, 8	1	1	2	1	3	2	3	360	2	1	1	1	2	3
337	42	1	82	São paulo	3	1	2		13	13	20	1	2, 4	1	2	2	1	1	1	3	120	2		1	1	2	3				1	1	2	1	6, 8	1	2	1	1	2	2			2		2			3
338	62	2	17	Campo Grande	3	1	2		7	10	8	1	7	1	2	2	2							1	2		1		2	210	2	2		1	7	2			2					2		1	2		1
339	28	1	48	Jundiaí	2	1	2		16	14	12	1	7	1	1	3	1	1	2			2		1	2		3				2	1	4	1	7	1	1	3	1	2	2			2		1	2		3
340	57	1	82	São Paulo	3	2	2		9	7	7	1	1, 7	1	1	2	1	2	2			2		2			3				4	1	2	1	7	1	3	1	1	2	2			2		2			3
341	28	1	82	São Paulo	3	1	2		10	10	10	1	7, 4	1	1	3	1	2	2			1	2	1	1	3	3	2			2	1	2	1	7, 4	1	1	3	1	2	2			3	2	1	3	3	2
342	41	1	33	Guarulhos	3	1	2		13	11	17	1	9, 2, 7, 5, 4	1	3	3	1	1	1	2	180	2		1	2		2	2	2	150	3	1	3	1	7, 5	1	2	2	1	1	1	2	720	2		2	2		1
343	30	1	53	Mogi das Cruzes	3	2	2		13	13	17	1	9	1	2	1	1	2	2			3	1	1	1	3	2	2	1	40	3	1	3	1	8	1	2	1	1	2	2			2		2			2
344	25	2	82	São Paulo	3	1	2		12	10	14	1	4	1	1	3	1	1	2			2		2			2	3	1	90	1	1	3	1	8	1	1	2	1	2	2			2		2			2
345	35	2	85	Sorocaba	3	1	2		15	12	20	1	6, 8	2	2	2	1	2	2			2		2			1		4	90	3	1	2	1	8	2			1	2	2			2		2			1
346	40	2	82	São Paulo	3	1	2		9	22	8	1	2	1	3	2	1	1	1	4	240	2		2			1		4	120	1	1	2	1	8	1	2	1	1	2	2	4	600	2		1	2		1
347	46	2	78	São Caetano do Sul	3	2	2		16	18	15	1	3, 8	1	1	3	2							1	2		3				2	1	2	1	8	1	1	3	2							1	2		2
348	53	1	82	São Paulo	3	2	2		8	9	9	2					1	1	2			3	2	2			1	1	1	120	5	1	2	1	8	1	3	1	1	1	2			3	2	2			1
349	32	2	82	São Paulo	3	1	2		13	21	14	1	2	1	1	3	1	1	1	3	300	2		2			2	1	1	120	3	1	4	1	8	1	2	2	1	2	2			2		2			2
350	52	1	82	São Paulo	3	1	3		10	11	12	1	7	1	1	1	1	2	2			2		1	2		1	3	1	720	2	1	3	2	8	1	1	1	1	2	2		60	2		2			1
351	41	1	91	Valinhos	3	1	2		15	16	15	1	2, 7	1	2	3	1	1	2			2		1	2	3	3				1	2	1	1	8	1	1	1	1	2	2	3	180	2		2			2
352	41	1	23	Curitiba	3	1	2		13	19	19	1	9, 4	1	2	2	1	1	2	3	90	2		2			2	1	2	120	2	1	2	1	8	1	1	1	1	2	2			2		2			2
353	38	2	3	Araguari mg	3	2	2		13	15	10	2		2			1	1	2			3	2	1	3	3	2	3	2	210	3	1	1	1	8	1	2	3	1	1	2			3	2	2			2
354	35	1	82	Sao paulo	3	1	2		20	20	19	1	9, 2, 6	1	3	2	1	1	2	2	180	2	1	2	2		2	3	1	210	1	1	2	1	8	1	2	1	1	2	2			2		1	2		2
355	64	2	15	Caieiras	3	2	2		13	21	20	1	1, 8	1	2	3	2							2			1	1	2	240	2	1	2	1	8	1	1	2	2							2			2
356	29	1	75	Santo André	3	1	2		14	13	13	1	9, 2	1	3	3	2							2			2	2	1	30	2	1	4	2	8	1	2	3	2	2	2			2		2			2
357	27	1	82	São Paulo	3	1	2		16	15	18	1	9, 2, 4	1	2	2	1	2	2			1	2	2			2	2			1	1	1	1	8	1	1	1	1	2	2			2		2			1
358	40	2	8	Barueri	3	1	2		20	22	21	1	1, 9, 2, 8	1	2	3	1	1	2			2		1	2		1		3	40	3	1	3	1	8	1	2	1	1	2	2		720	2		2			1
359	27	1	95	Não respondeu	2	1	2		11	10	13	1	9, 2, 3	1	2	3	2							1	3	2	2	3	3	40	2	1	2	1	8	1	1	2	2							2			2
360	50	2	80	Sao joao boa vista	3	2	2		13	15	15	1	8	1	1	2	1	1	1	3	50	3	1	2	3	3	1	1	1	50	2	1	2	1	8	1	1	2	1	1	1	4	50	3	1	2	3	1	1
361	27	1	82	São Paulo	3	1	2		9	7	9	1	2, 7	1	3	2	1	1	1	3	35	3	1	2			2	1	3	55	1	1	2	1	8	1	3	1	2							2			2
362	24	1	82	São Paulo	3	1	2		12	18	18	1	9	1	2	2	2	2						1	3	1	2	2			2	1	1	1	8	1	2	1	2							1	2		1
363	48	2	77	SÃO BERNARDO DO CAMPO	3	1	2		11	14	11	1	1, 8	1	2	3	2	2	2					2			1	1	2	480	2	1	2	1	8	1	1	2	2							2			1
364	47	1	82	São Paulo	3	2	1	1	12	11	16	2					1	2	2			3	1	2			3	2			3	1	3	1	8	2			1	2	2	4		3	1	2			3
365	45	1	82	São Paulo	3	1	1	1	11	11	17	1	9, 2, 6, 5, 4	1	2	2	1	1	2			2		2			3				2	1	2	1	8	1	2	2	1	2	2			2		2			3
366	55	2	33	Guarulhos	3	1	1	1	10	9	17	1	1, 7	1	2	2	2	2	2			2		2			2	2			3	1	2	1	8	1	2	3	2	2	2			2		1	2		2
367	60	2	82	São Paulo	3	1	1	2	13	12	15	1	2, 6, 8	1	2	3	1	1	2	2	120	3	3	1	3	3	1	1	2	120	2	1	2	1	8	1	1	2	2							2			1
368	31	2	53	Mogi das Cruzes	3	1	2		9	12	23	1	8	1	1	3	1	1	2			2		1	2		3				2	1	3	1	8		1	3	1	2	2	3	960	2		2			3
369	25	1	49	LavrasMG	3	1	2		11	9	20	1	2, 3, 6	1	3	3	1	2	2			3	2	2			2	3	1	20	1	1	2	1	8	1	2	1	1	2	2			2		2			3
370	17	1	16	Campinas	2	1	2		15	9	17	2	9	1	1	1	1	1	1	2	300	2		1	3	3	2	1	1	120	3	1	3	1	9	1	1	1	1	1	1	2	300	1	1	1	1	3	2
371	32	2	52	Mauá	3	1	3		23	15	22	1	9	1	1	2	2							1	1	2	1	1	1	120	1	1	3	1	9	1	1	1	2							1	1	2	1
372	37	2	16	Campinas	3	1	2		11	10	13	1	9, 2	1	2	3	1	1	2			2		2			2	2	1	120	1	1	2	1	9	1	1	2	1	1	2			2		2			2
373	49	1	78	São Caetano do Sul	3	1	2		13	15	15	1					1	1	2			2		2			2	1	1	120	3	1	3	1	9	1	2	2	2							2			2
374	22	2	82	São Paulo	2	1	2		18	10	19	1	4	1	3	3	1	1	2			3	2	2			2	3	1	240	2	1	3	1	9	1	1	1	2							2			3
375	29	2	90	Toronto ( Canada)	3	1	2		15	14	12	1	9, 6	1	1	3	1	1	1	3	60	2		3	2		1	1	2	180	2	1	2	1	9	1	1	1	1	1	1	1	180	1	1	3			1
376	44	1	14	Brasilia	3	1	2		9	17	8	1	9	1	4	3	1	2	2			2		1	2		1	1	2	30	3	1	3	1	9	1	3	3	2							1	2		1
377	57	2	58	Petrópolis	3	2	2		8	12	8	1	9, 2	1	2	2	1	2	2			2		1	3	1	2	2			2	1	1	1	9	1	2	2	1	2	2			2		2			2
378	44	1	77	São Bernardo do Campo	1	1	2		14	13	12	1	9	1	1	3	1	2	2	1	60	2		3			3				2	1	2	1	9	1	1	3	1	2	2			2		2			3
379	31	1	16	Campinas	3	1	2		9	11	12	1	9, 2, 4	1	2	3	1	2	2			2		1	2		1		1	240	2	1	2	1	9	1	2	3	1	2	2			2		2			1
380	18	1	82	São Paulo	1	1	2		15	11	17	1	9, 2, 4	1	2	2	1	1	2			2		1	3	1	2	2			2	1	2	1	9	1	1	1	1	1	2			3	1	1	3	1	2
381	30	1	59	Piracicaba	3	1	2		14	21	21	1	9, 2, 7, 4	1	3	3	1	1	1	3	480	2		2			3				5	1	2	1	9	1	2	1	1	1	1	3	460	2		2			3
382	37	1	77	São Bernardo do Campo	3	2	2		10	10	14	1	9	1	2	1	1	2	2			2		2			3				1	1	2	1	9	1	2	1	1	2	2			2		2			3
383	42	1	13	Boston	3	2	2		12	13	11	1	9, 2	1	3	2	1	2	2			3	2	2			2	2			2	1	2	1	9, 2	1	2	1	1	2	2			2		2			2
384	23	1	82	São Paulo	2	1	2		17	12	19	1	9, 2	1	3	3	2							1	3	3	3				2	1	2	1	9, 2	2			2							2			2
385	25	2	82	São Paulo	3	1	2		17	11	15	1	2, 4	1	2	3	1	1	1	3	30	3	1	1	3	1	2	2	4	150	2	1	2	1	9, 2	1	2	1	1	2	2			2		1	2		2
386	31	2	52	Mauá São Paulo	3	2	2		16	15	17	1	6	1	3	2	1	2	2	4		1	1	1	1	2	3	2	1	360	3	1	3	1	9, 2	1	3	2	1	3	3	4		3	1	1	3	2	2
387	36	1	82	São Paulo	3	2	2		9	13	14	1	2	1	2	1	1	2	2			3	1	2			2	3	1	180	1	1	1	1	9, 2	1	2	1	2							1	2		2
388	21	2	16	Campinas	1	1	2		24	16	24	1	9, 2	1	3	3	2							1	2		2	3	1	75	1	1	2	1	9, 2	1	2	3	2							2			3
389	28	2	82	São Paulo	2	1	2		16	12	15	1	2, 7	1	2	3	1	1	2			1	1	1	1	2	3	2	3		5	1	2	1	9, 2	1	2	3	2							2			3
390	47	1	78	São Caetano do Sul	3	1	2		15	13	11	1	9, 2	1	2	2	1	1	2			3	1	2			3				1	1	2	1	9, 2	1	2	2	1	2	2	4		2		2			3
391	47	1	78	São Caetano do Sul	3	1	2		15	13	11	1	9, 2	1	2	2	1	1	2			3	1	2			3				1	1	2	1	9, 2	1	2	2	1	2	2	4		2		2			3
392	46	1	78	São Caetano do Sul	1	2	2		13	9	12	1	9, 2	1	3	3	1	1	1	2	60	1	2	2			3				1	1	2	1	9, 2	1	2	3	1	1	1	2	60	1	2	2			3
393	30	1	82	São Paulo	3	1	2		12	9	15	1	9, 2, 5, 4	1	4	2	1	1	2			1	3	2			3	2			2	1	2	1	9, 2	1	3	1	2							2			3
394	44	1	87	Suzano	3	2	2		9	14	14	1	9, 2, 3	1	4	3	1	2	2	4	60	2		3	2		3				2	1	1	1	9, 2, 3	1	3	3	2							1	2		3
395	18	1	38	Indaiatuba	1	2	2		11	16	17	1	9, 2, 4	1	2	3	1	1	1	2	180	1	1	2			3				2	1	3	1	9, 2, 4	1	2	3	1	1	1	2	180	1	1	2			3
396	25	2	4	Artur Nogueira	3	2	2		18	18	20	1	9, 2	1	1	1	1	1	1	3	270	2		2			2	3	1		3	1	3	1	9, 2, 5	1	2	2	1	2	1	2	600	2		2			2
397	22	1	82	São Paulo	2	1	2		18	18	17	1	9, 2, 4	1	3	3	1	1	2			1	3	1	1	1	2	2			1	1	3	1	9, 2, 6	1	2	2	1	2	2			2		2			2
398	43	1	82	São Paulo	3	2	2		12	9	9	1	9, 2, 6, 3	1	3	3	1	2	2	4		2	1	1	2	1	2	2	1	120	1	1	1	1	9, 2, 6, 3	1	3	3	1	2	2	4		2	1	1	2	1	2
399	21	1	82	São Paulo	2	1	2		21	22	19	1	2, 6, 3, 4	1	2	3	2							1	3	2	2	3	1	60	5	1	2	1	9, 2, 6, 3, 4	1	2	3	2	1	3			3	1	2			2
400	43	2	82	São Paulo	3	2	2		12	10	11	1	9, 2, 6, 5, 8	1	4	3	1	2	2			2		2			2	3	2	150	2	2		1	9, 2, 6, 5	1	3	3	1	1	2			2		2			2
401	23	2	82	São Paulo	2	1	2		12	15	9	1	2	1	1	2	1	2	2			3	1	1	3	2	3				1	1	2	1	9, 2, 6	1	1	3	1	2	2			2		2			2
402	29	1	85	Sorocaba	3	1	1	2	9	12	12	1	9, 3	1	2	3	1	2	2			1	2	2			1		1	60	1	1	2	1	9, 3	1	2	1	1	2	2			1	2	2			1
403	34	1	82	São Paulo	3	2	2		12	15	15	1	9, 3	1	2	3	1	1	1	3		2		1	2		2	3	1	120	2	1	2	1	9, 3	1	2	3	1	1	1	2	50	2		1	2		3
404	49	1	82	sao paulo	3	1	2		11	7	13	1	2, 5, 4, 8	1	3	3	1	1	2			1	1	2			3				1	2		1	9, 4	1	1	2	1	2	2			2		2			2
405	24	1	82	São Paulo	3	1	1	2	8	14	10	1	9, 4	1	1	2	2	2	2	2	160	3	2	2	2		2	2	2	120	1	1	3	1	9, 4	1	1	2	2	2	2	2	60	3	2	2	2		2
406	47	1	91	Valinhos	3	1	1	1	11	13	16	1	9, 4	1	1	3	1	1	2			2		2			3				2	1	2	1	9, 4	1	1	3	1	2	2			2		2			3
407	42	2	33	Guarulhos	3	2	2		16	18	15	1	9, 5	1	3	3	1	2	2	3	120	2		2	2		1	1	3	120	2	1	1	1	9, 5	1	3	3	1	2	2	3	120	2	1	2	2	1	1
408	30	2	82	São Paulo	3	1	2		10	22	17	1	9, 2, 7	1	4	3	2							1	3	2	3				1	1	2	1	9, 6	1	3	2	1	2	2			2		1	2		1
409	30	2	82	São Paulo	3	1	2		16	19	19	1	2, 6	1	3	2	1	1	2				1	1	1	2	3				2	1	3	1	9, 6	1	1	2	1	2	2			2	1	2			1
410	20	1	16	Campinas	2	1	1	2	17	15	17	1	9, 2, 6, 4	1	4	3	1	1	1	3	60	2		1	2		2	3	1	120	1	1	3	1	9, 6	1	3	3	2							2			2
411	38	1	78	São Caetano do Sul	3	2	2		15	11	15	1	9, 6	1	2	2	1	2	2			2		2			2	3	1	180	2	1	2	1	9, 6	1	2	2	1	2	2			2		2			2
412	23	1	82	São Paulo	2	1	2		11	10	15	1	2, 7	1	3	2	2							1	3	3	2	3	4	60	5	1	2	1	9, 6, 8	1	2	2	2							1	2		3
413	52	1	52	Mauá	3	1	1	1	17	15	18	1	9, 7, 5	1	3	2	1	1	1	3	60	1	3	2			2	3	1	120	3	1	2	1	9, 7, 4	1	3	2	1	1	1	3	120	1	3	2			2
414	25	1	82	São Paulo	3	1	2		15	19	16	1	9	1	1	2	1	2	2			3	1	1	2		3				2	1	2	1	9, 8	1	3	2	1	2	2			2		2			2
415	30	1	70	Rio grande da serra	3	2	2		13	9	9	1	9, 2, 4	1	3	3	1	1	2			1	3	2			2	3	1	120	2	1	2	1	9, 8	1	3	2	1	2	2	2	120	2		1	2		2
416	52	1	82	São Paulo	3	1	2		7	9	13	1	9, 2, 4	1	3	3	1	2	2	3	110	3	2	2	2	3	3				2	2		1	9, 8	1	3	2	1	2	2		60	2		2			2
417	19	1	16	Campinas	2	1	2		12	11	13	1	2, 4	1	3	3	1	1	1	3	120	2		2			2	3	1	60	2	1	2	1	9, 8	1	2	2	2							1	2		2
418	40	2	78	São caetano do sul	3	1	2		13	15	15	1	9, 2, 8	1	3	2	1	1	1	3	60	1	1	1	2		3	2		480	1	1	2	1	9, 8	1	3	2	2							2			2
419	23	1	16	Campinas	2	2	2		10	13	16	1	9, 4	1	2	2	1	1	2			3	1	1	3	1	3				2	2	2	1	9, 8	1	2	2	2							2			3
420	22	2	16	Campinas	2	1	2		22	15	22	2					2							1	2	1	1		3	120	2	1	3	2					2							1	2		1
421	47	2	94	VINHEDO	3	1	2		12	15	14	1	3	1	1	2	1	2	2			2		2	2		3	2	4		1	2	2	2		2			1	2	2			2		2	2		2
422	34	1	87	Suzano	2	1	1	2	16	13	15	1	1	1	1	2	1	2	2			2		2			2	2	1	40	5	1	4	2					1	2	2			2		2			2
423	47	2	82	São Paulo	3	1	1	4	19	22	24	1	6	1	1	3	1	1	2			1	2	1	1	3	2	1	3	60	2	1	2	2					1	1	2			1	2	1	1	3	2
424	23	1	82	São Paulo	2	1	2		15	9	9	1	9, 2, 4	1	4	3	1	2	2			1	2	2			2	3	3	45	2	1	2	2					2							1	2		2
425	27	1	82	São Paulo .	2	1	2		13	15	21	2					2							1	3	2	2	3	1	80	5	1	2	2					2							2			2
426	21	1	82	São Paulo	2	1	2		16	15	18	1	2	1	2	2	1	2	2			2		2			2	3	3	60	2	1	2	2					2							2			2
427	55	2	82	São Paulo	3	1	2		11	16	10	1	6	1	3	3	2							2			1		3	60	2	1	3	1		1	1	1	2							2			1
428	16	2	38	Indaiatuba	1	1	2		17	19	20	2					2							1	3	1	2	3	2	180	1	1	3	2					2							1	2		2
429	36	2	67	Ribeirão Preto	1	1	2		18	17	14	2	10	2	1	1	1	2	2	4		3	2	2			1		3	90	1	1	2	2					1	2	2			3	2	2			2
430	44	1	75	SANTO ANDRÉ	3	1	1	3.1	11	9	13	1		1	2	2	1	2	2			1	3	2			3	2			1	1	2	2					1	2	2	3	60	2		2			3
431	27	1	66	Ribeirão Pires	3	1	1	2	11	6	19	1	2, 6	1	3	3	1	1	1	3	60	2		2			3				1	2		2					1	1	1	3	60	2		2			2
432	19	1	38	Indaiatuba	1	1	2		19	16	18	1	1, 2	1	2	2	1	1	1	3	10	2		2			3				1	1	2	2					2							2			2
433	48	2	82	São Paulo	3	1	2		10	6	14	1	2	1	1	3	1	2	2	4	30	2	1	2	2		1	1	1	90	2	1	2	2		2			1	2	2	4		2		2	2		2
434	45	2	82	Sao Paulo	2	1	2		13	14	22	1	9, 4	1	2	3	1	1	1	3	720	2		1	1	2	2	2			2	1	2	2					1	1	1	3	840	2		1	2		2
435	32	1	82	São Paulo .	3	1	2		20	12	22	2					1	2	2			2		2			2	3	1	120	2	1	2	2					1	2	2					2			2
436	30	1	82	São Paulo	2	1	2		18	15	18	2					1	1	2			3	1	1	1	2	1		4	120	5	1	3	2					2							2			1
437	15	2	16	campinas	1	2	3		23	20	18	2					2							1	2		3				1	1	2	2					2							2			2
438	40	2	82	São Paulo	3	1	2		18	13	20	1	6	1	2	3	2							2			3				3	1	2	2					1	2	2			2		2			2
439	32	2	48	Jundiaí São Paulo	3	1	2		13	10	15	1	1, 4	1	1	3	1	2	2	4	10	2		1	2		2	2	1	90	2	1	2	2					1	2	2	4	10	2		2	2		2
440	52	2	23	Curitiba	1	1	1	1	13	11	9	2					1	1	1	3	420	1	2	1	1	2	1	1	2	180	4	1	3	2					1	1	1	3	420			1	1	2	1
441	49	2	52	Mauá	1	2	1	1	12	12	12	2		2			1	2	2			2		2	2		1	1	1	180	3	1	2	2		2			1	2	2			2		2			1
442	40	1	11	Boituva	3	1	1	1	8	15	19	1	1	1	1	2	1	2	1	2	120	2		2			3	2			1	1	2	2					1	2	2	4		2		2			2
443	56	2	78	Sao Caetano do Sul	3	1	1	1	16	17	17	1	1, 2, 4	1	3	2	1	2	2	1	50	2		1	2		2	1	1	180	2	1	2	2					1	2	2			2		2			2
444	47	2	75	Santo André	3	2	1	2	13	16	15	1	6	1	1	3	1	2	2			1	1	2			3			480	2	1	2	2		2			1	2	2			2		2			2
445	23	2	38	Indaiatuba	2	1	2		12	18	19	2					1	1	2			2		1	2		1		1	180	2	1	2	2					1	1	2			3	1	1	2		1
446	51	1	82	São Paulo	3	1	2		13	11	15	1	1, 2, 6	1	2	2	1	2	2			2		2			3				2	1	2	2					1	2	2			2		2			2
447	57	2	55	Osasco	3	2	1	1	11	15	15	2					2							1	2		1		3	360	2	1	1	2					2							2			1
448	69	2	8	Barueri	3	1	2		7	9	11	1	2, 7	1	1	3	1	1	2			1	1	2			3	2			2	1	1	2		2			1	2	2			2		2			2
449	50	1	78	São Caetano do Sul	2	1	1	1	15	15	12	1	2, 7	1	3	3	1	2	2					2			1		1	240	2	1	4	2					1	2	2			2		2			1
450	42	2	82	São Paulo	3	1	1	1	12	6	15	1	1, 4	1	3	3	2							1	3	3	2	1	2	360	2	1	2	2					2							2			2
451	26	1	5	Arujá	2	1	1	2	16	13	19	1	4	1	1	3	2							1	3	2	2	3	1	240	2	1	2	2					2							2			2
452	23	2	94	Vinhedo	2	1	1	2	22	19	23	2					1	2	2					1	1	3	2	3	2	180	4	1	2	2		2			1							2	2		3
453	17	2	38	Indaiatuba	1	2	2		19	21	23	2		2			1	2	2			3	2	1	3	1	2	3	2	240	1	1	1	2		2			2							2			2
454	54	1	82	São Paulo	3	1	2		8	9	9	2	1, 9	1	2	3	1	2	2			3	2	2			3				3	1	2	2					1	2	2			2		2			2
455	41	2	77	São Bernardo do Campo	3	1	2		15	14	15	1	1, 7, 6	1	2	3	1	1	2	3	120	2		1	3	1	1	1	2	240	1	2		2			3	3	2							2			1
456	17	2	94	Vinhedo	1	2	2		18	23	21	2					1	2	2			2		1	2		2	3	1	240	3	1	4	2					2							1	1	1	2
457	60	2	82	São Paulo	1	1	1	1	11	7	9	1	4	1	1	3	2							1	2		1		4	240	2	1	2	2		2			1	1	1	3	460	2		2			1
458	51	2	82	São Paulo	1	2	2		11	13	19	2	1, 4	2	1	2	1	2	2	3	120	2		2	2		2	2	3	150	3	1	2	2		2	1	1	1	2	2	4	120	2		2	2		2
459	43	2	44	Jandira	2	1	1	3.1	13	18	13	2					1	1	2			1	1	1	2		1		1	240	1	1	4	2					1	1	2			1	1	1	2		1
460	33	2	82	São Paulo	3	1	1	1.2	18	12	19	1	8	1	1	2	1	2	2			2		1	2		2	3	4	360	1	1	2	2		2			1	2	2			2		3			1
461	24	2	86	Sumaré	2	1	2		13	12	15	1	2	1	2	2	1	2	1	1	30	3	2	1	2		2	3	1	300	2	1	2	2					1	3	2			2		2			2
462	47	2	77	Sao Bernardo do Campo	3	1	1	2	19	24	24	1	1	1	2	1	1	2	2			2		1	2		2	1	1	360	2	1	2	2					1	2	2			2		1	2		2
463	47	2	95	Não respondeu	3	2	2		15	16	17	2					1	1	2			2		1	2		2	1	2	360	2	1	2	2					1	1	2			2		1	2		2
464	40	2	74	Santana de Parnaíba	3	1	1	4	14	9	16	1	1, 9, 2	1	2	3	1	1	2			2		1	2		2	3	4	300	2	1	3	2					2							2			2
465	62	1	33	Guarulhos	3	2	1	3	8	8	9	2		2			1	1	2		120	2		2			3	2	1	480	2	1	1	2		2		1	1	1	2			2		2			3
466	48	2	75	Santo André	3	1	2		11	11	11	2					1	2	2			2		2			3	2	4		1	2		2		2			1	2	2			2		2			3
467	35	2	54	Olinda	3	1	2		17	12	17	1	1, 2	1	4	3	1	1	2	3		3	1	2	2		1	1	3	60	1	1	2	2		2			1	2	2			2		2			1
468	28	2	33	Guarulhos	3	1	2		12	12	15	1	9	1	2	2	1	1	2			3	1	2			1	1	1	600	1	1	3	2					1	2	2			2		2			1
469	34	2	77	São Bernardo do Campo	3	1	2		14	12	20	1	1, 2, 6	1	2	3	1	2	2			2		2			2	2	3	115	2	1	2	2					1	2	2			2		2			2
470	47	2	82	São Paulo	1	1	2		13	14	17	1	1	1	1	1	2							2			3		1	420	3	1	3	2		2			2							2			2
471	45	2	35	Honolulu	2	1	2		15	18	18	1		1	3	3	1	1	1	3	300	2		2			1		1	120	2	1	2	2		2			1	1	1	2	90	2		2			1
472	28	2	71	Salto	3	1	2		11	12	15	1	2	1	1	2	1	2	2			2		1	2		2	3	1	120	1	1	2	2					1	2	2			2		1	2		2
473	20	2	50	Limeira	1	1	2		17	16	22	2					2							1	1	2	1	1	1	60	1	1	4	1		1	2	2	2							2			2
474	39	1	82	São Paulo	3	1	2		10	12	8	2					1	2	2			2		2			3				2	1	2	2					1	2	2			2		2			2
475	49	2	75	Santo André	3	1	2		15	12	22	1	1	1	1	1	1	2	2			2		2			1	1	3	120	5	1	1	2		2			1	2	2			2		2			1
476	34	2	64	Recife	3	1	1	1	13	6	20	1	1	1	1	3	1	1	2			1	2	1	2		3				1	1	2	2					1	2	2	3	240	2		2			2
477	44	2	19	Capivari	3	2	2		12	12	11	2					1	2	2			2		1	2		2	3	1	120	1	1	1	2					1	2	2			2		2	2		2
478	38	2	31	Governador Valadares	3	1	2		12	12	23	1	6	1	1	3	1	2	2			2		1	2		1		1	240	1	1	2	2					1	2	2			2		2			1
479	47	2	21	Cotia	3	1	2		10	17	17	1	2	1	2	2	1	2	2			2		1	2		3	2			5	2		2					1	2	2			2		2			1
480	37	2	82	São Paulo	3	1	1	1	20	10	20	1	1	1	1	1	1	1	2			1	1	2			1		1	240	2	1	3	2					1	2	2			2		2			1
481	67	2	56	Peruibe	1	2	1	1.2	11	13	16	2					2							2			2	2	1	360	5	1	2	2					2							2			2
482	25	2	20	Cataguases MG	2	2	2		18	12	16	2					2							1	2		2	1	2	180	3	1	4	2					2							1	2		2
483	23	2	6	Astolfo Dutra	2	1	2		11	10	11	2					1	1	2			3	1	1	1	2	1		1	180	2	1	2	2					1	2	2			2		2			1
484	38	2	82	Sao paulo	3	2	2		14	15	15	2					1	2	2			3	1	1	3	2	2	2		180	2	1	2	2		2			1	2	2			3	1	1	3	2	2
485	76	2	82	São Paulo	1	2	1	1	8	14	7	2					2							2			1		4	240	2	1	3	2					2							2			1
486	70	2	82	São Paulo	3	1	1	1	18	18	17	1	6	1	1	2	1	2	2			2		2			3	2			2	1	2	2					1	2	2			2		2			2
487	57	2	42	Itu	3	2	2		11	17	12	1	6	2		2	1	1	3	3	300	2		2			2	3	2	180	4	1	3	2		2			1	1	2		240	2		2			2
488	67	2	82	São Paulo	1	2	1	3.1	12	15	15	2		2			1	2				2		2			2	3	2	180	2	1	3	2					1	2	2			2		2			2
489	22	2	83	São Pedro	2	1	2		11	11	15	2		2		2	1	1	2			1	2	1	1	2	1		2	180	1	1	2	2		2			1	1	2			1	2	2			1
490	35	1	82	São Paulo	3	1	2		10	11	16	1	9	1	3	2	1	1	1	1	35	1	1	1	1	2	2	3	1	30	1	2	1	2					1	2	1	2	480	2		2			2
491	46	2	75	Santo Andre	2	2	2		14	19	14	2					1	2	2			2		2			2	3	2	180	1	1	2	2					1	2	2			2		2			2
492	59	2	82	São Paulo	3	1	2		14	11	16	1	1, 2, 5	1	3	3	1	1	2	3	180	2		1	2		1	1	2	240	2	1	2	2					1	2	2			2		2			1
493	44	1	23	Curitiba	3	2	2		12	12	10	2					1	2	2			2		1	2		1		1	240	2	2		2					1	2	2			2		1	2		1
494	50	1	82	São Paulo	3	1	1	1	15	15	18	1	7	1	1	1	1	1	2			1	1	2			3				3	1	2	2					1	2	2			2		2			2
495	44	2	78	São Caetano do Sul	3	1	1	1	10	11	14	1	1	1	1	3	1	1	2			1	1	1	1	3	2	2	1	240	1	2		2					1	2	2			1	1	2			2
496	50	2	44	Jandira	3	1	2		15	15	13	1	2	1	2	2	1	2	1	3		1	1	2			1		1	240	1	1	2	2					1	2	1	3	480	1	1	2			1
497	29	2	33	Guarulhos	3	1	2		14	11	19	1	2, 6	1	2	2	1	2	2			2		2			3				2	1	2	2					1	2	2			2		2			1
498	64	2	78	São Caetano do Sul	3	1	2		9	20	11	1	4	1	2	3	1	1	2			1	2	2			3	2			2	1	2	2					2							2			1
499	59	2	40	Itanhaem	3	1	2		14	17	17	2	7	1	1	1	1	2	2	3	60	2	1	2			2	3	2	300	3	1	2	2					1	2	2	3	90	2		2			1
500	45	2	78	São Caetano do Sul	3	1	2		18	15	19	1	1, 4	1	2	3	1	1	2	2	90	2		2			2	3	1	480	1	2		2					2							2			1
501	60	1	82	São Paulo	3	1	1	3	11	15	15	1	1, 7	1	2	2	1	1	2			1	1	2		2	2	2	1	240	2	1	2	2		1	2	1	1	1	2			3	1	2		2	2
502	48	2	75	Santo André São Paulo	3	1	2		16	9	24	2		2			1	1	2			1	2	1	1	3	1	1	1	180	1	1	2	2		2			2	2						2			1
503	48	2	23	Curitiba	3	1	1	3	18	19	21	2					1	1	2	3	480	2		1	2		2	2	1	180	1	1	4	2		2			1	2	2			2		1	2		1
504	51	1	77	São Bernardo do Campo	3	2	1	1	9	7	6	1	1	1	1	1	1	2	2			3	1	2			2	3	1	210	2	1	2	2					2							2			2
505	37	2	22	Cuiabá	3	1	2		19	13	19	1	1	1	2	2	1	1	2			1	1	1	1	2	1		1	120	1	1	2	2					1	2	2			2		2			1
506	23	2	82	São Paulo	3	1	2		16	14	21	1	2	1	2	2	1	1	2			3	2	1	2		2	1	2	240	2	1	2	2					1	1	2			1	2	2			2
507	24	2	82	São Paulo	2	1	2		16	20	14	1	6	1	1	2	1	1	2			3	2	1	3	3	2	3	2	240	2	1	2	2					1	1	2			2		2			2
508	52	2	82	São Paulo	3	1	1	3	13	15	15	1	1	1	2	2	1	1	1	3	25	2		2	2		1	1	2	360	2	1	2	2		2			2	2	2					2			1
509	61	2	82	São Paulo	3	1	1	1	15	15	14	1	7, 8	1	1	2	1	2	2			2		1	2		3				2	1	2	2					1	2	2			2		2			2
510	47	2	78	São Caetano do Sul	3	1	2		15	12	19	2					1	1	2			1	2	1	3	2	1		1	600	2	1	2	2					1	2	2			2		2			1
511	22	2	82	São Paulo	3	2	2		21	12	15	2					2							1	3	2	1	1	3	600	4	1	4	2					2							1	3	2	1
512	55	2	82	São Paulo	3	1	1	1	19	16	20	2					1	1	2			2		1	2		1		1	420	2	1	2	2					1	1	2			2		2			1
513	59	2	78	São Caetano do Sul	3	1	2		12	11	15	2					2							2			2	3	2	360	2	1	2	2					2							2			2
514	54	2	82	Sao Paulo	3	1	3		13	14	18	1	1	1	4	1	1	1	1	3	360	3	1	1	3	2	1	1	1	360	5	1	1	2		2			1	2	1	1	540	2		1	2		1
515	32	2	55	Osasco	1	1	1	2	11	14	12	2	10	2			1	2	2			3	1	2	2		1	1	2	60	1	1	2	2		2			1	2	2	4		3	1	2	2		1
516	43	2	78	São caetano do Sul	3	1	2		12	13	8	2					1	1	2			1	1	2			1	1	1	360	2	1	4	2					1	2	2			1	1	2			1
517	59	2	82	São Paulo	3	1	2		13	14	14	1	6	1	2	2	2	2	2			2		2			3	2	2	360	3	1	3	2					2							2			1
518	52	2	82	São Paulo	3	1	1	1	14	16	18	1	4	1	3	3	1	2	2			2		2			3				1	1	1	2					1	2	2	2		2		2			2
519	51	2	75	Santo André	3	2	2		8	12	13	2					2							2			1	1	1	420	3	1	4	2					2							2			1
520	47	2	78	São Caetano do Sul	3	1	2		10	10	10	1	8	1	1	2	2							1	2		2	2	2	480	5	1	2	2					2							2			1
521	69	2	56	Peruibe	1	1	2		15	6	24	2	1, 6	1	2	2	2							2			3				2	1	2	2					1	3	3					2			1
522	44	2	78	São Caetano do Sul	3	2	2		12	9	9	2					2							1	2		3				2	1	2	2					2							1	2		3
523	52	2	82	São Paulo	3	1	2		13	15	12	2		2			1	2	2			2		1	2		1		1	480	2	1	2	2					1	2	2			2		1	2		1
524	47	2	82	São Paulo	1	1	1	4	18	19	17	1	3, 6	1	1	3	2							2			1		1	480	3	1	3	2					1	1	1	2	240	2		2			1
525	18	2	77	Sao Bernardo do Campo	2	1	2		9	10	10	1	3	1	1	3	1	2	2			2		1	3	2	2	3	3	360	5	1	2	2					2	2	2			2		2			2
526	46	2	63	Praia Grande	3	1	2		11	9	6	1	1	1	4	2	1	2	2			2		1	2		1		3	180	2	1	2	2					1	2	2	3	240	2		2			1
527	40	2	82	São Paulo .	3	1	2		22	18	24	1	8	1	3	1	1	2	2	3	60	2		1	2		3				1	1	2	2					1	2	2	3	60	2		2			1
528	20	2	38	Indaiatuba	1	1	2		19	15	17	2					2							2			1		3		2	1	3	2					2							2			1
529	45	2	82	São Paulo	3	2	1	4	12	14	14	2	10	2			1	2	2	4		2		1	3	2	2	2			2	1	2	2		2			1	2	2			3	1	2			1
530	33	2	64	Recife	3	1	2		13	18	18	1	9, 2, 8	1	2	3	1	1	1	3	60	2		1	2		3	2			5	1	2	2					1	2	2			2		2			1
531	56	2	95	Não respondeu	3	2	1	3	10	11	15	2					1	1	2			2		2			3				1	1	1	2					1	2	2			2		2			3
532	44	1	82	São Paulo	3	1	1	3	17	15	20	2		2			1	2	2			3	1	2			3				4	1	4	2		2			1	2	2			2		2			3
533	59	2	78	São Caetano do Sul	2	1	1	3	9	7	13	1	4	1	2	3	1	2	2			2		2			2	2			2	1	2	2		2			1	2				2		2			2
534	33	1	82	São Paulo	3	1	1	3	9	9	11	2		2			1	1	2			2		1	3	1	3				5	1	2	2		2			1	2	2			2		2	2		3
535	60	2	69	Rio de Janeiro	3	1	1	3	11	14	15	2					2	1	2					2			1	1	3	240	2	1	3	2					2	2		4				2	1	2	1
536	50	1	33	Guarulhos São Paulo	3	1	1	3	13	14	15	2					1	2	2			2		2			3				2	1	2	2					1	2	2			2		2			3
537	66	2	42	Itu	3	2	1	3	13	16	7	2					1	2	2			2		2			3				3	1	2	2					1	2	2			2		2	1	1	3
538	48	1	82	São Paulo	3	2	1	3.1	10	9	10	2	9, 2, 4	1	3	3	1	1	2			2		1	2		3				2	1	1	2		1	1	3	1	1	2			2		2			3
539	46	1	82	São Paulo	3	1	1	1	10	14	20	1	9, 2	1	2	2	1	1	1	3	120	1	2	1	1	2	3	2			2	1	2	2					2							2			2
540	55	2	82	São Paulo	1	2	1	1	16	12	15	2		2			1	1	2			1	1	2			2	2	4		2	1	3	2					1	1	2			1	1	2			2
541	72	2	78	Sao Caetano do Sul	3	1	1	1	12	8	11	2					2							2			3				2	1	2	2					2							2			3
542	47	1	78	São Caetano do Sul	3	1	1	1	11	12	12	1	7	1	2	1	1	1	2			2		2			3				2	1	2	2					2							2			3
543	59	1	81	São José dos Campos São Paulo	2	1	1	1	14	15	9	2					1	1	2			2		2			3				2	1	2	2					1	1	2			2		3			3
544	49	2	82	São Paulo	3	1	1	2	14	10	21	1	1, 5	1	1	2	2							1	2		3				2	1	2	2					2							1	1	2	2
545	20	2	82	São Paulo	2	1	1	2.4	22	15	24	1	6	1	2	3	2							1	3	1	3				2	1	3	2					2							1	2		2
546	46	2	82	São Paulo	3	1	1	4	15	20	12	1	6	1	1	3	1	2	2			2		2			3				2	1	3	2					1	2	2			2		3			2
547	48	2	75	Santo Andre	3	1	2		6	10	8	2					1	1	2			2		1	2		3				2	1	1	2					1	1	2			2		1	2		3
548	69	2	78	São Caetano do Sul	1	2	2		16	15	15	2					1	2	2			2		2			3				1	1	1	2					1					3	2	2			3
549	43	2	82	São Paulo	3	2	2		19	11	24	2					1	2	2			2		2			3				2	1	2	2					1	2	2			2		2			3
550	49	1	75	Santo André	3	1	2		13	19	19	1	2		4	3	1	2	1	3	180	2		2			3	2			2	1	3	2					2							2	2		3
551	20	2	16	Campinas	2	1	2		21	19	22	1	2, 7	1	3	2	1	3	2			1	1	1	1	3	2	2			2	1	4	2					2							2			2
552	16	1	38	Indaiatuba	1	1	2		15	14	19	2					2							1	1	1	2	2			5	1	4	2					2							2			2
553	23	2	47	Joinville	3	1	2		11	17	13	1	6	1	2	2	2							1	3	3	2	2			2	1	4	2					2							2			3
554	18	2	41	ItatibaSão Paulo	2	1	2		17	19	19	1	1, 2, 6	1	3	2	2							1	2		2	2			3	1	4	2					2							2			2
555	19	1	82	São Paulo	2	1	2		7	7	12	1	3	1	2	3	1	1	2			3	1	2			3				5	1	1	2					2							2			3
556	17	2	82	São Paulo	2	1	2		18	15	16	1	4	1	1	3	1	1	1	2	180	3	1	1	2		3				1	1	2	2		2		1	2							2			3
557	22	2	75	Santo André	2	1	2		19	18	24	1	2	1	3	2	1	1	1	3		1	1	1	3	2	1	1	1		1	1	2	2		2			2							2			1
558	44	1	82	São Paulo	3	1	2		10	11	14	2					1	2	2			3	1	1	3	1	3				3	1	4	2					1	1	2			3	1	1	3	1	3
559	46	1	82	São Paulo	3	2	2		13	12	16	1	9	1	3	3	1	1	2			1	1	1	1	3	1	2			1	1	4	2					1	1	1	3		1	3	1	1	3	2
560	23	1	75	Santo André	3	1	2		13	12	18	1	1, 9, 2, 4	1	2	3	1	1	2			3	2	2			3				5	1	2	2					1	2	2			2		2			3
561	20	1	38	Indaiatuba	2	1	2		13	17	11	1	1, 2	1	2	1	1	2	2			2		1	2		2	3	2		2	1	2	2					1	2	2			2		1	2		2
562	21	2	82	São Paulo	2	2	2		22	14	23	2					1	2	2			3	1	1	3	2	2	2	1	360	1	1	3	2					1	2	2			2		1	2		2
563	20	2	88	Taboão da Serra	1	1	2		18	9	22	1	4	1	1	3	2							1	3	2	3	2			5	1	1	2					2							2			2
564	23	1	38	Indaiatuba	2	1	2		12	7	18	1	5, 4	1	1	2	1	2	2			2		1	2		2	2			1	1	2	2					1	2	2			2		2			2
565	23	2	94	Vinhedo	3	2	2		19	20	14	2					1	2	2			2		2			3				2	1	2	2					1	2	2			2		2	2		2
566	24	1	53	Mogi das Cruzes	2	1	2		17	11	15	1	1, 9, 2	1	3	3	1	1	1	3	300	1	1	1	3	3	3				2	1	2	2					1	1	2			2		2			2
567	71	1	81	São José dos Campos	3	2	2		15	14	6	2	10	2	1		1	2	2			2		2	2		3	2			3	1	2	2		2			1	2	2			2		2	2		3
568	30	2	36	Ibirá	1	2	2		8	14	14	1	6	1	1	1	1	1	2	3		1	1	2	2	3	1	1	1	180	2	1	3	1		2			1	1	2	3		1	2	2	2		1
569	34	2	10	BH	3	2	2		15	16	14	2					2							2			3				1	1	3	2					2							1	2		3
570	49	2	82	São Paulo	3	1	2		10	9	10	1	8	1	1	2	2							1	2		3	2			1	1	2	2					2							2			3
571	28	1	82	São Paulo	3	1	2		11	9	20	1	5	1	1	3	1	1	1	3	270	1	1	1	3	3	3				5	1	2	2					1	2	2			2		1	2		3
572	28	1	52	Maua	1	1	2		7	6	13	1	9, 2, 4	1	4	2	1	2	1	1	600	2		2			3				1	1	2	2					1	2	1	1	600	2		3			3
573	46	2	78	São Caetano do Sul	3	1	2		15	16	18	1	1, 6	1	2	2	2							1	2		3				2	1	3	2					1	2	2			2		2			2
574	39	2	82	São Paulo	3	1	2		15	12	18	1	1, 9, 2, 7	1	2	2	1	1	1	3	300	2		2			1	1	2	180	2	1	2	2					1	2	2			2		2			2
575	42	1	82	São Paulo	3	1	2		19	22	21	2					1	1	1	1	30	2		2			3				2	1	2	2					1	2	1	1	30	2		2			3
576	39	1	42	Itu	3	1	2		13	9	16	1	1, 2	1	1	3	1	2	2			2		2			3				2	1	2	2					1	2	2			2		2			3
577	55	2	82	São Paulo	3	1	2		16	13	9	1	2, 6	1	3	3	1	2	2			3	1	2			3				1	1	2	2					1	2	2			2		2			3
578	27	2	82	São Paulo	3	1	2		23	11	22	2					2							1	2		2	2			2	1	2	2					2							1	2		2
579	60	2	78	São Caetano do Sul	3	1	2		11	13	14	1	4	1	1	2	1	1	2		480	1	1	2			3	2			2	1	2	2					1	2	2			1	1	2			3
580	60	1	82	São Paulo	3	1	2		12	14	20	2					1	3	2			2		2			3				2	1	2	2					1	2	2			2		2			3
581	44	2	78	Sao caetano do sul	3	1	2		12	16	16	1	1	1	2	2	1	2	2			2		2			3				1	1	2	2					1	2	2			2		2			3
582	22	2	16	Campinas	1	1	2		23	16	20	1	6	1	1	3	1	2	2			2		1	2		3				1	1	2	2					2							1	2		3
583	46	2	77	São Bernardo do campo	3	1	2		12	8	11	1	6	1	2	2	1	2	2			2		2			3				2	1	2	2					1	2	2			2		2			3
584	47	1	7	Baltimore Maryland Estados Unidos	3	2	2		12	13	12	2					1	2	2			1	1	2			2	2			1	1	2	2					1	2	2			3	1	2			2
585	39	2	82	São Paulo	3	1	2		15	24	16	1	2, 5, 6	1	3	3	1	2	2			3	2	1	2		3	2			2	1	1	2					1	2	2			2		2			2
586	39	2	54	Olinda	3	1	2		10	10	21	1	9, 2, 7		3	3	1	1	2	3	360	3	1	1	1	1	3	2	4		5	2	1	2		2			1	2	2	3	840	2	1	1	2		3
587	46	2	82	São Paulo	3	1	2		12	12	10	1	6	1	2	2	1	2	2			2		2			3				2	2		2					1	2	2			2		2			2
588	40	1	77	São Bernardo do Campo	3	1	2		12	16	16	2		1	1	1	2	2	2				2	2	2		3	2	4		3	2		2		2			1	2						2			3
589	17	2	94	Vinhedo	1	1	3		20	20	21	1	1, 2	1	3	1	2							1	2		3				2	1	3	2					2							2			3
590	22	1	75	Santo André	3	1	3		18	17	17	1	4	2			1	2	2			2		2			3				2	1	2	2					1	2	2			2		2			3
[truncated: 27 more columns]
